# Supplementary material for: 4-(Prop-2-yn-1-yl­oxy)benzaldehyde
Source: Acta Crystallogr Sect E Struct Rep Online. 2012 Dec 22;69(Pt 1):o125. doi: 10.1107/S1600536812050866 (PMC3588297; doi:10.1107/S1600536812050866)
Supplement: Supplementary file 1 [file e-69-0o125-sup1.cif]

##############################################################################
#                                                                            #
# This CIF contains the data in a paper accepted for publication in          #
# Acta Crystallographica Section E. It conforms to the requirements of       #
# Notes for Authors for Acta Crystallographica Section E, and has been       #
# peer reviewed under the auspices of the IUCr Commission on Journals.       #
#                                                                            #
# Full details of the Crystallographic Information File format               #
# are given in the paper "The Crystallographic Information File (CIF):       #
# a New Standard Archive File for Crystallography" by S. R. Hall, F. H.      #
# Allen and I. D. Brown [Acta Cryst. (1991), A47, 655-685].                  #
#                                                                            #
# The current version of the core CIF dictionary is obtainable from          #
# ftp://ftp.iucr.org/pub/cif_core.dic.                                       #
#                                                                            #
# Software is freely available for graphical display of the structure(s)     #
# in this CIF. For information consult the CIF software page                 #
# http://www.iucr.org/resources/cif/software.                                #
#                                                                            #
# This file may be used for bona fide research purposes within the           #
# scientific community so long as proper attribution is given to the journal # 
# article from which it was obtained.                                        #
#                                                                            #
##############################################################################
data_global
_audit_creation_method     'by CrystalStructure 4.0'
_journal_date_recd_electronic     2012-12-10
_journal_date_accepted     2012-12-14
_journal_name_full     'Acta Crystallographica, Section E'
_journal_year     2013
_journal_volume     69
_journal_issue      1
_journal_page_first     o125
_journal_page_last     o125
_journal_paper_category     QO
_journal_paper_doi     10.1107/S1600536812050866
_journal_coeditor_code     LH5571
_publ_contact_author_name     'Okuno Tsunehisa'
_publ_contact_author_address
;
Department of Material Science and Chemistry
Wakayama University
Sakaedani
Wakayama 640-8510
Japan
;
_publ_contact_author_email     'okuno@center.wakayama-u.ac.jp'
_publ_contact_author_fax     '+81-73-457-8272'
_publ_contact_author_phone     '+81-73-457-8264'
_publ_section_title
;
4-(Prop-2-yn-1-yloxy)benzaldehyde
;
loop_
    _publ_author_name
    _publ_author_address
    'Doi, Ikue'
;
Department of Material Science and Chemistry
Wakayama University
Sakaedani
Wakayama 640-8510
Japan
;
    'Okuno, Tsunehisa'
;
Department of Material Science and Chemistry
Wakayama University
Sakaedani
Wakayama 640-8510
Japan
;
data_I
_chemical_name_systematic
;
4-(Prop-2-yn-1-yloxy)benzaldehyde
;
_chemical_formula_moiety     'C10 H8 O2'
_chemical_formula_sum     'C10 H8 O2'
_chemical_formula_iupac     'C10 H8 O2'
_chemical_formula_weight     160.17
_chemical_melting_point     ?
_symmetry_cell_setting     monoclinic
_symmetry_space_group_name_H-M     'P 21/n'
_symmetry_space_group_name_Hall     '-P 2yn'
loop_
    _symmetry_equiv_pos_site_id
    _symmetry_equiv_pos_as_xyz
    1 '+X,+Y,+Z'
    2 '1/2-X,1/2+Y,1/2-Z'
    3 '-X,-Y,-Z'
    4 '1/2+X,1/2-Y,1/2+Z'
_cell_length_a     7.906(3)
_cell_length_b     7.385(2)
_cell_length_c     14.036(5)
_cell_angle_alpha     90.0000
_cell_angle_beta     102.025(5)
_cell_angle_gamma     90.0000
_cell_volume     801.5(5)
_cell_formula_units_Z     4
_cell_measurement_reflns_used     2598
_cell_measurement_theta_min     2.63
_cell_measurement_theta_max     31.14
_cell_measurement_temperature     93
_exptl_crystal_description     prism
_exptl_crystal_colour     colorless
_exptl_crystal_size_max     0.200
_exptl_crystal_size_mid     0.100
_exptl_crystal_size_min     0.100
_exptl_crystal_density_diffrn     1.327
_exptl_crystal_density_meas     ?
_exptl_crystal_density_method     'not measured'
_exptl_crystal_F_000     336.00
_exptl_absorpt_coefficient_mu     0.092
_exptl_absorpt_correction_type     numerical
_exptl_absorpt_process_details     '(NUMABS; Rigaku, 1999)'
_exptl_absorpt_correction_T_min     0.984
_exptl_absorpt_correction_T_max     0.991
_diffrn_ambient_temperature     93
_diffrn_radiation_type     'Mo K\a'
_diffrn_radiation_wavelength     0.71075
_diffrn_measurement_device_type     'Rigaku Saturn724+'
_diffrn_measurement_method     \w
_diffrn_detector_area_resol_mean     7.111
_diffrn_reflns_number     6309
_diffrn_reflns_av_R_equivalents     0.0435
_diffrn_reflns_theta_max     27.50
_diffrn_reflns_theta_full     27.50
_diffrn_measured_fraction_theta_max     0.992
_diffrn_measured_fraction_theta_full     0.992
_diffrn_reflns_limit_h_min     -10
_diffrn_reflns_limit_h_max     10
_diffrn_reflns_limit_k_min     -9
_diffrn_reflns_limit_k_max     8
_diffrn_reflns_limit_l_min     -18
_diffrn_reflns_limit_l_max     13
_diffrn_standards_number     0
_diffrn_standards_interval_count     .
_diffrn_standards_decay_%     ?
_refine_special_details
;
Refinement was performed using all reflections. except for one with very
negative <i>F</i>^2^. The weighted <i>R</i>-factor (<i>wR</i>) and goodness of
fit (<i>S</i>) are based on <i>F</i>^2^. <i>R</i>-factor (gt) are based on
<i>F</i>. The threshold expression of <i>F</i>^2^ > 2.0 \s(<i>F</i>^2^) is
used only for calculating <i>R</i>-factor (gt).
;
_reflns_number_total     1832
_reflns_number_gt     1669
_reflns_threshold_expression     F^2^>2\s(F^2^)
_refine_ls_structure_factor_coef     Fsqd
_refine_ls_R_factor_gt     0.0368
_refine_ls_wR_factor_ref     0.1009
_refine_ls_goodness_of_fit_ref     1.058
_refine_ls_number_reflns     1831
_refine_ls_number_parameters     141
_refine_ls_number_restraints     0
_refine_ls_hydrogen_treatment     constr
_refine_ls_weighting_scheme     calc
_refine_ls_weighting_details
            'w = 1/[\s^2^(Fo^2^)+(0.0503P)^2^+0.2315P] where P=(Fo^2^+2Fc^2^)/3'
_atom_sites_solution_hydrogens     geom
_atom_sites_solution_primary     direct
_atom_sites_solution_secondary     difmap
_refine_ls_shift/su_max     0.001
_refine_diff_density_max     0.320
_refine_diff_density_min     -0.170
_refine_ls_extinction_method     none
_refine_ls_extinction_coef     ?
loop_
    _atom_type_symbol
    _atom_type_description
    _atom_type_scat_dispersion_real
    _atom_type_scat_dispersion_imag
    _atom_type_scat_source
    'C' 'C' 0.0033 0.0016
;
International Tables for Crystallography
(1992, Vol. C, Tables 4.2.6.8 and 6.1.1.4)
;
    'H' 'H' 0.0000 0.0000
;
International Tables for Crystallography
(1992, Vol. C, Table 6.1.1.4)
;
    'O' 'O' 0.0106 0.0060
;
International Tables for Crystallography
(1992, Vol. C, Tables 4.2.6.8 and 6.1.1.4)
;
_computing_data_collection     'CrystalClear (Rigaku, 2008)'
_computing_cell_refinement     'CrystalClear (Rigaku, 2008)'
_computing_data_reduction     'CrystalClear (Rigaku, 2008)'
_computing_structure_solution     'SHELXD (Schneider & Sheldrick, 2002)'
_computing_structure_refinement     'SHELXL97 (Sheldrick, 2008)'
_computing_molecular_graphics     'ORTEP-3 (Farrugia, 2012)'
_computing_publication_material     'CrystalStructure (Rigaku, 2010)'
loop_
    _atom_site_type_symbol
    _atom_site_label
    _atom_site_fract_x
    _atom_site_fract_y
    _atom_site_fract_z
    _atom_site_U_iso_or_equiv
    _atom_site_adp_type
    _atom_site_calc_flag
    _atom_site_refinement_flags
    _atom_site_occupancy
    _atom_site_symmetry_multiplicity
    _atom_site_disorder_assembly
    _atom_site_disorder_group
    O O1 -0.02874(9) 0.43434(11) 0.86519(6) 0.0269(3) Uani d . 1.0 4 . .
    O O2 0.72238(8) 0.20161(10) 1.09425(5) 0.0184(2) Uani d . 1.0 4 . .
    C C1 0.26055(12) 0.32435(14) 0.90578(7) 0.0169(3) Uani d . 1.0 4 . .
    C C2 0.39397(13) 0.24978(14) 0.86774(7) 0.0183(3) Uani d . 1.0 4 . .
    C C3 0.55122(13) 0.20458(14) 0.92785(7) 0.0176(3) Uani d . 1.0 4 . .
    C C4 0.57337(12) 0.23630(13) 1.02780(7) 0.0160(3) Uani d . 1.0 4 . .
    C C5 0.43929(12) 0.30938(13) 1.06687(7) 0.0167(3) Uani d . 1.0 4 . .
    C C6 0.28397(12) 0.35345(13) 1.00640(7) 0.0171(3) Uani d . 1.0 4 . .
    C C7 0.09823(13) 0.37510(14) 0.83968(7) 0.0206(3) Uani d . 1.0 4 . .
    C C8 0.86477(12) 0.13260(14) 1.05624(7) 0.0185(3) Uani d . 1.0 4 . .
    C C9 1.00867(12) 0.09585(15) 1.13789(7) 0.0198(3) Uani d . 1.0 4 . .
    C C10 1.12987(14) 0.06479(16) 1.20170(8) 0.0242(3) Uani d . 1.0 4 . .
    H H2 0.3760 0.2314 0.7979 0.0271 Uiso calc R 1.0 4 . .
    H H3 0.6428 0.1534 0.9001 0.0187 Uiso calc R 1.0 4 . .
    H H5 0.4618 0.3309 1.1384 0.0247 Uiso calc R 1.0 4 . .
    H H6 0.1910 0.4060 1.0336 0.0199 Uiso calc R 1.0 4 . .
    H H7 0.1033 0.3559 0.7691 0.0267 Uiso calc R 1.0 4 . .
    H H8A 0.8996 0.2240 1.0127 0.0191 Uiso calc R 1.0 4 . .
    H H8B 0.8295 0.0199 1.0208 0.0222 Uiso calc R 1.0 4 . .
    H H10 1.2291 0.0429 1.2516 0.0372 Uiso calc R 1.0 4 . .
loop_
    _atom_site_aniso_label
    _atom_site_aniso_U_11
    _atom_site_aniso_U_22
    _atom_site_aniso_U_33
    _atom_site_aniso_U_12
    _atom_site_aniso_U_13
    _atom_site_aniso_U_23
    O1 0.0204(4) 0.0323(5) 0.0256(5) 0.0041(3) -0.0007(3) -0.0039(3)
    O2 0.0168(4) 0.0228(4) 0.0150(4) 0.0031(3) 0.0020(3) -0.0004(3)
    C1 0.0187(5) 0.0144(5) 0.0168(5) -0.0028(4) 0.0016(4) 0.0003(4)
    C2 0.0219(5) 0.0178(5) 0.0149(5) -0.0030(4) 0.0030(4) -0.0011(4)
    C3 0.0194(5) 0.0172(5) 0.0169(5) -0.0003(4) 0.0051(4) -0.0014(4)
    C4 0.0174(5) 0.0134(5) 0.0162(5) -0.0015(4) 0.0015(4) 0.0013(4)
    C5 0.0197(5) 0.0167(5) 0.0138(5) -0.0015(4) 0.0034(4) 0.0004(4)
    C6 0.0177(5) 0.0158(5) 0.0180(5) -0.0007(4) 0.0040(4) -0.0003(4)
    C7 0.0214(5) 0.0203(5) 0.0182(5) -0.0019(4) -0.0004(4) -0.0022(4)
    C8 0.0179(5) 0.0202(5) 0.0177(5) 0.0025(4) 0.0041(4) -0.0002(4)
    C9 0.0196(5) 0.0207(5) 0.0199(5) 0.0007(4) 0.0060(4) -0.0011(4)
    C10 0.0213(5) 0.0303(6) 0.0210(5) 0.0026(5) 0.0045(4) -0.0001(5)
_geom_special_details
;
;
loop_
    _geom_bond_atom_site_label_1
    _geom_bond_atom_site_label_2
    _geom_bond_site_symmetry_1
    _geom_bond_site_symmetry_2
    _geom_bond_distance
    _geom_bond_publ_flag
    O1 C7 . . 1.2154(14) no
    O2 C4 . . 1.3659(11) no
    O2 C8 . . 1.4360(13) no
    C1 C2 . . 1.3913(16) no
    C1 C6 . . 1.4021(15) no
    C1 C7 . . 1.4670(14) no
    C2 C3 . . 1.3899(14) no
    C3 C4 . . 1.3968(15) no
    C4 C5 . . 1.3993(15) no
    C5 C6 . . 1.3784(13) no
    C8 C9 . . 1.4622(13) no
    C9 C10 . . 1.1897(14) no
    C2 H2 . . 0.970 no
    C3 H3 . . 0.968 no
    C5 H5 . . 0.995 no
    C6 H6 . . 0.977 no
    C7 H7 . . 1.010 no
    C8 H8A . . 0.988 no
    C8 H8B . . 0.980 no
    C10 H10 . . 0.950 no
loop_
    _geom_contact_atom_site_label_1
    _geom_contact_atom_site_label_2
    _geom_contact_distance
    _geom_contact_site_symmetry_1
    _geom_contact_site_symmetry_2
    _geom_contact_publ_flag
    O1 C6 2.8906(13) . . no
    O2 C10 3.4132(15) . . no
    C1 C4 2.7763(14) . . no
    C2 C5 2.7778(17) . . no
    C3 C6 2.8035(17) . . no
    C3 C8 2.7953(15) . . no
    O1 O2 3.5839(13) . 3_667 no
    O1 C6 3.3603(15) . 3_567 no
    O1 C8 3.5397(16) . 3_667 no
    O1 C9 3.4739(17) . 3_667 no
    O1 C10 3.1575(14) . 4_354 no
    O2 O1 3.5839(13) . 3_667 no
    O2 C1 3.5034(17) . 3_667 no
    O2 C2 3.5282(16) . 3_657 no
    O2 C6 3.5729(15) . 3_667 no
    O2 C7 3.4779(15) . 3_667 no
    C1 O2 3.5034(17) . 3_667 no
    C1 C4 3.5512(17) . 3_667 no
    C1 C5 3.5660(16) . 3_667 no
    C1 C8 3.5880(18) . 3_657 no
    C2 O2 3.5282(16) . 3_657 no
    C2 C5 3.5602(17) . 3_667 no
    C2 C10 3.5491(18) . 4_454 no
    C3 C4 3.4949(17) . 3_657 no
    C3 C5 3.5907(18) . 3_667 no
    C3 C6 3.5640(17) . 3_667 no
    C4 C1 3.5512(17) . 3_667 no
    C4 C3 3.4949(17) . 3_657 no
    C4 C6 3.3026(16) . 3_667 no
    C5 C1 3.5660(16) . 3_667 no
    C5 C2 3.5602(17) . 3_667 no
    C5 C3 3.5907(18) . 3_667 no
    C6 O1 3.3603(15) . 3_567 no
    C6 O2 3.5729(15) . 3_667 no
    C6 C3 3.5640(17) . 3_667 no
    C6 C4 3.3026(16) . 3_667 no
    C7 O2 3.4779(15) . 3_667 no
    C8 O1 3.5397(16) . 3_667 no
    C8 C1 3.5880(18) . 3_657 no
    C8 C8 3.5082(17) . 3_757 no
    C8 C9 3.5225(17) . 3_757 no
    C9 O1 3.4739(17) . 3_667 no
    C9 C8 3.5225(17) . 3_757 no
    C10 O1 3.1575(14) . 4_655 no
    C10 C2 3.5491(18) . 4_555 no
    O1 H6 2.6337 . . no
    O2 H3 2.6899 . . no
    O2 H5 2.4642 . . no
    C1 H3 3.2914 . . no
    C1 H5 3.3209 . . no
    C2 H6 3.2988 . . no
    C2 H7 2.5468 . . no
    C3 H5 3.3126 . . no
    C3 H8A 2.7677 . . no
    C3 H8B 2.6843 . . no
    C4 H2 3.2789 . . no
    C4 H6 3.2895 . . no
    C4 H8A 2.6337 . . no
    C4 H8B 2.5972 . . no
    C5 H3 3.3114 . . no
    C6 H2 3.2855 . . no
    C6 H7 3.3396 . . no
    C7 H2 2.6135 . . no
    C7 H6 2.6767 . . no
    C8 H3 2.5110 . . no
    C10 H8A 3.1180 . . no
    C10 H8B 3.1119 . . no
    H2 H3 2.3616 . . no
    H2 H7 2.3008 . . no
    H3 H8A 2.3572 . . no
    H3 H8B 2.2315 . . no
    H5 H6 2.3967 . . no
    O1 H2 3.5583 . 2_556 no
    O1 H3 3.4379 . 1_455 no
    O1 H6 2.4110 . 3_567 no
    O1 H8A 2.7399 . 1_455 no
    O1 H8A 3.1014 . 3_667 no
    O1 H10 2.2281 . 4_354 no
    O2 H2 2.9057 . 4_555 no
    O2 H6 3.5493 . 3_667 no
    O2 H7 2.8373 . 4_555 no
    C1 H5 3.5007 . 3_667 no
    C1 H8A 3.5673 . 1_455 no
    C1 H8B 2.8875 . 3_657 no
    C2 H5 3.3077 . 3_667 no
    C2 H7 3.4881 . 2_546 no
    C2 H8B 3.2690 . 3_657 no
    C3 H5 3.5504 . 3_667 no
    C3 H6 3.5012 . 3_667 no
    C4 H3 3.5984 . 3_657 no
    C4 H6 3.4439 . 3_667 no
    C4 H7 3.4138 . 4_555 no
    C5 H3 3.5273 . 3_657 no
    C5 H7 3.1133 . 4_555 no
    C5 H8B 3.2946 . 3_657 no
    C5 H10 3.5569 . 2_657 no
    C6 H8A 3.2041 . 1_455 no
    C6 H8A 3.4287 . 3_667 no
    C6 H8B 2.9001 . 3_657 no
    C7 H2 3.2950 . 2_556 no
    C7 H5 3.1921 . 4_454 no
    C7 H6 3.5637 . 3_567 no
    C7 H8A 3.3458 . 1_455 no
    C7 H8B 3.4936 . 3_657 no
    C7 H10 2.9850 . 4_354 no
    C8 H2 3.5206 . 4_555 no
    C8 H6 3.3423 . 1_655 no
    C8 H8A 3.4770 . 3_757 no
    C8 H8B 3.0613 . 3_757 no
    C9 H2 2.9585 . 4_555 no
    C9 H3 3.4464 . 3_757 no
    C9 H6 3.2166 . 1_655 no
    C9 H8A 3.3479 . 3_757 no
    C9 H8B 2.9185 . 3_757 no
    C10 H2 3.0407 . 4_555 no
    C10 H3 2.9896 . 3_757 no
    C10 H3 3.4607 . 4_555 no
    C10 H5 3.5367 . 1_655 no
    C10 H5 3.0372 . 2_647 no
    C10 H6 3.5534 . 1_655 no
    C10 H8B 3.2660 . 3_757 no
    H2 O1 3.5583 . 2_546 no
    H2 O2 2.9057 . 4_454 no
    H2 C7 3.2950 . 2_546 no
    H2 C8 3.5206 . 4_454 no
    H2 C9 2.9585 . 4_454 no
    H2 C10 3.0407 . 4_454 no
    H2 H5 3.5239 . 3_667 no
    H2 H5 3.5908 . 4_454 no
    H2 H7 2.9435 . 2_546 no
    H2 H10 3.4275 . 4_454 no
    H3 O1 3.4379 . 1_655 no
    H3 C4 3.5984 . 3_657 no
    H3 C5 3.5273 . 3_657 no
    H3 C9 3.4464 . 3_757 no
    H3 C10 2.9896 . 3_757 no
    H3 C10 3.4607 . 4_454 no
    H3 H6 3.5598 . 3_667 no
    H3 H7 3.5107 . 2_546 no
    H3 H10 2.9257 . 3_757 no
    H3 H10 3.2297 . 4_454 no
    H5 C1 3.5007 . 3_667 no
    H5 C2 3.3077 . 3_667 no
    H5 C3 3.5504 . 3_667 no
    H5 C7 3.1921 . 4_555 no
    H5 C10 3.5367 . 1_455 no
    H5 C10 3.0372 . 2_657 no
    H5 H2 3.5239 . 3_667 no
    H5 H2 3.5908 . 4_555 no
    H5 H7 2.3799 . 4_555 no
    H5 H10 3.4131 . 1_455 no
    H5 H10 2.8432 . 2_657 no
    H6 O1 2.4110 . 3_567 no
    H6 O2 3.5493 . 3_667 no
    H6 C3 3.5012 . 3_667 no
    H6 C4 3.4439 . 3_667 no
    H6 C7 3.5637 . 3_567 no
    H6 C8 3.3423 . 1_455 no
    H6 C9 3.2166 . 1_455 no
    H6 C10 3.5534 . 1_455 no
    H6 H3 3.5598 . 3_667 no
    H6 H6 3.2783 . 3_567 no
    H6 H8A 2.6299 . 1_455 no
    H6 H8A 2.8648 . 3_667 no
    H6 H8B 3.2330 . 3_657 no
    H6 H10 3.1175 . 2_657 no
    H7 O2 2.8373 . 4_454 no
    H7 C2 3.4881 . 2_556 no
    H7 C4 3.4138 . 4_454 no
    H7 C5 3.1133 . 4_454 no
    H7 H2 2.9435 . 2_556 no
    H7 H3 3.5107 . 2_556 no
    H7 H5 2.3799 . 4_454 no
    H7 H10 3.0118 . 4_354 no
    H8A O1 2.7399 . 1_655 no
    H8A O1 3.1014 . 3_667 no
    H8A C1 3.5673 . 1_655 no
    H8A C6 3.2041 . 1_655 no
    H8A C6 3.4287 . 3_667 no
    H8A C7 3.3458 . 1_655 no
    H8A C8 3.4770 . 3_757 no
    H8A C9 3.3479 . 3_757 no
    H8A H6 2.6299 . 1_655 no
    H8A H6 2.8648 . 3_667 no
    H8A H8B 2.9105 . 3_757 no
    H8B C1 2.8875 . 3_657 no
    H8B C2 3.2690 . 3_657 no
    H8B C5 3.2946 . 3_657 no
    H8B C6 2.9001 . 3_657 no
    H8B C7 3.4936 . 3_657 no
    H8B C8 3.0613 . 3_757 no
    H8B C9 2.9185 . 3_757 no
    H8B C10 3.2660 . 3_757 no
    H8B H6 3.2330 . 3_657 no
    H8B H8A 2.9105 . 3_757 no
    H8B H8B 2.8905 . 3_757 no
    H10 O1 2.2281 . 4_655 no
    H10 C5 3.5569 . 2_647 no
    H10 C7 2.9850 . 4_655 no
    H10 H2 3.4275 . 4_555 no
    H10 H3 2.9257 . 3_757 no
    H10 H3 3.2297 . 4_555 no
    H10 H5 3.4131 . 1_655 no
    H10 H5 2.8432 . 2_647 no
    H10 H6 3.1175 . 2_647 no
    H10 H7 3.0118 . 4_655 no
loop_
    _geom_angle_atom_site_label_1
    _geom_angle_atom_site_label_2
    _geom_angle_atom_site_label_3
    _geom_angle_site_symmetry_1
    _geom_angle_site_symmetry_2
    _geom_angle_site_symmetry_3
    _geom_angle
    _geom_angle_publ_flag
    C4 O2 C8 . . . 116.38(8) no
    C2 C1 C6 . . . 119.71(9) no
    C2 C1 C7 . . . 119.45(9) no
    C6 C1 C7 . . . 120.82(10) no
    C1 C2 C3 . . . 121.06(10) no
    C2 C3 C4 . . . 118.59(10) no
    O2 C4 C3 . . . 124.34(10) no
    O2 C4 C5 . . . 114.89(9) no
    C3 C4 C5 . . . 120.77(9) no
    C4 C5 C6 . . . 120.02(10) no
    C1 C6 C5 . . . 119.85(10) no
    O1 C7 C1 . . . 124.97(10) no
    O2 C8 C9 . . . 108.48(9) no
    C8 C9 C10 . . . 177.37(12) no
    C1 C2 H2 . . . 118.687 no
    C3 C2 H2 . . . 120.247 no
    C2 C3 H3 . . . 119.929 no
    C4 C3 H3 . . . 121.483 no
    C4 C5 H5 . . . 117.787 no
    C6 C5 H5 . . . 122.175 no
    C1 C6 H6 . . . 120.143 no
    C5 C6 H6 . . . 120.002 no
    O1 C7 H7 . . . 122.939 no
    C1 C7 H7 . . . 112.094 no
    O2 C8 H8A . . . 109.216 no
    O2 C8 H8B . . . 109.121 no
    C9 C8 H8A . . . 109.879 no
    C9 C8 H8B . . . 109.452 no
    H8A C8 H8B . . . 110.659 no
    C9 C10 H10 . . . 177.936 no
loop_
    _geom_torsion_atom_site_label_1
    _geom_torsion_atom_site_label_2
    _geom_torsion_atom_site_label_3
    _geom_torsion_atom_site_label_4
    _geom_torsion_site_symmetry_1
    _geom_torsion_site_symmetry_2
    _geom_torsion_site_symmetry_3
    _geom_torsion_site_symmetry_4
    _geom_torsion
    _geom_torsion_publ_flag
    C4 O2 C8 C9 . . . . -177.31(7) no
    C8 O2 C4 C3 . . . . 1.73(13) no
    C8 O2 C4 C5 . . . . -177.84(8) no
    C2 C1 C6 C5 . . . . 0.50(15) no
    C6 C1 C2 C3 . . . . -0.46(15) no
    C2 C1 C7 O1 . . . . 176.92(10) no
    C7 C1 C2 C3 . . . . 178.26(9) no
    C6 C1 C7 O1 . . . . -4.38(16) no
    C7 C1 C6 C5 . . . . -178.20(9) no
    C1 C2 C3 C4 . . . . -0.28(15) no
    C2 C3 C4 O2 . . . . -178.56(9) no
    C2 C3 C4 C5 . . . . 0.99(15) no
    O2 C4 C5 C6 . . . . 178.63(8) no
    C3 C4 C5 C6 . . . . -0.96(14) no
    C4 C5 C6 C1 . . . . 0.20(14) no
loop_
    _geom_hbond_atom_site_label_D
    _geom_hbond_atom_site_label_H
    _geom_hbond_atom_site_label_A
    _geom_hbond_site_symmetry_D
    _geom_hbond_site_symmetry_H
    _geom_hbond_site_symmetry_A
    _geom_hbond_distance_DH
    _geom_hbond_distance_HA
    _geom_hbond_distance_DA
    _geom_hbond_angle_DHA
    _geom_hbond_publ_flag
    C10 H10 O1 . . 4_655 0.95 2.2281 3.1575(14) 166 yes
