# Supplementary material for: 4-(Prop-2-yn-1-yl­oxy)benzaldehyde
Source: Acta Crystallogr Sect E Struct Rep Online. 2012 Dec 22;69(Pt 1):o125. doi: 10.1107/S1600536812050866 (PMC3588297; doi:10.1107/S1600536812050866)
Supplement: Supplementary file 2 [file e-69-0o125-Isup2.hkl]

# 
# h,k,l, Fc-squared, Fo-squared, sigma(Fo-squared) and status flag 
# 
data_I
_shelx_title ' OHCC6H4OCH2C2H_2' 
_shelx_refln_list_code          4 
_shelx_F_calc_maximum       58.78 
_exptl_crystal_F_000       336.00 
_reflns_d_resolution_high  0.7699 
 
loop_ 
 _symmetry_equiv_pos_as_xyz 
 'x, y, z' 
 '-x+1/2, y+1/2, -z+1/2' 
 '-x, -y, -z' 
 'x-1/2, -y-1/2, z-1/2' 
 
_cell_length_a     7.9062 
_cell_length_b     7.3851 
_cell_length_c    14.0356 
_cell_angle_alpha  90.000 
_cell_angle_beta  102.025 
_cell_angle_gamma  90.000 
 
_shelx_F_squared_multiplier     1.000 
 
loop_ 
 _refln_index_h 
 _refln_index_k 
 _refln_index_l 
 _refln_F_squared_calc 
 _refln_F_squared_meas 
 _refln_F_squared_sigma 
 _refln_observed_status 
   2   0   0      658.58      644.31     11.36 o 
   4   0   0      150.38      165.52      4.24 o 
   6   0   0      414.20      417.02      9.79 o 
   8   0   0       75.48       76.22      2.37 o 
  10   0   0        1.86        1.34      0.38 o 
   1   1   0        5.92        5.07      0.11 o 
   2   1   0        3.46        4.39      0.15 o 
   3   1   0      461.02      435.38      4.71 o 
   4   1   0       10.80       11.09      0.34 o 
   5   1   0        0.67        0.62      0.35 o 
   6   1   0       45.52       45.74      0.95 o 
   7   1   0       64.90       65.15      1.71 o 
   8   1   0        7.02        7.70      0.60 o 
   9   1   0       20.11       22.27      0.65 o 
   2   2   0      172.60      182.02      3.06 o 
   3   2   0       39.21       40.00      0.59 o 
   4   2   0        0.02        0.56      0.18 o 
   5   2   0      127.47      121.67      1.36 o 
   6   2   0      769.83      760.70      6.47 o 
   7   2   0      155.63      153.13      2.54 o 
   8   2   0       68.50       70.73      0.91 o 
   9   2   0       26.89       27.44      1.65 o 
   1   3   0       10.14       11.61      0.21 o 
   2   3   0       51.76       47.70      1.19 o 
   3   3   0       45.88       46.50      1.28 o 
   4   3   0        2.09        3.07      0.16 o 
   5   3   0       61.58       55.49      1.28 o 
   6   3   0      485.41      483.70     14.76 o 
   7   3   0       12.28       12.31      0.59 o 
   8   3   0       18.72       18.95      0.72 o 
   9   3   0        0.46        0.28      0.51 o 
   0   4   0       94.87       97.26      5.12 o 
   1   4   0     2305.49     2420.51     91.63 o 
   2   4   0       38.18       40.02      1.32 o 
   3   4   0       65.25       61.40      3.65 o 
   4   4   0        9.65        8.65      1.19 o 
   5   4   0      701.44      709.24     11.88 o 
   6   4   0       79.76       79.23      1.77 o 
   7   4   0        4.59        6.07      0.89 o 
   8   4   0       81.13       82.21      2.35 o 
   9   4   0       74.34       76.10      1.73 o 
   1   5   0       39.04       40.39      1.21 o 
   2   5   0       32.54       35.40      0.95 o 
   3   5   0        7.39        6.46      0.53 o 
   4   5   0       67.37       66.61      2.71 o 
   5   5   0       70.58       72.02      1.33 o 
   6   5   0       13.93       14.51      0.66 o 
   7   5   0        9.40        9.93      0.70 o 
   8   5   0        6.68        6.94      0.76 o 
   0   6   0       54.90       50.40      3.08 o 
   1   6   0        0.00       -0.01      0.11 o 
   2   6   0      499.68      519.17     13.02 o 
   3   6   0       25.23       27.21      2.44 o 
   4   6   0       68.16       73.22      1.43 o 
   5   6   0      274.89      281.78      6.42 o 
   6   6   0       30.66       31.25      1.00 o 
   7   6   0       30.00       28.18      1.36 o 
   1   7   0       49.19       54.55      2.47 o 
   2   7   0        0.86        0.56      0.42 o 
   3   7   0        0.53        1.50      0.36 o 
   4   7   0       58.19       57.68      1.67 o 
   5   7   0       74.78       74.81      2.97 o 
   6   7   0       58.22       53.27      2.91 o 
   0   8   0       13.10       15.87      1.45 o 
   1   8   0        6.18        5.96      1.10 o 
   2   8   0        0.80        0.18      0.46 o 
   3   8   0       34.58       33.35      1.08 o 
   4   8   0      214.99      227.91      5.44 o 
   5   8   0        9.75        9.18      0.60 o 
   1   9   0       16.77       17.97      1.10 o 
   2   9   0       20.00       20.30      1.09 o 
   3   9   0       25.96       28.36      1.13 o 
  -9   0   1       88.51       93.85      2.22 o 
  -7   0   1     3187.33     3366.84     35.53 o 
  -5   0   1        4.03        1.56      0.64 o 
  -3   0   1      713.66      753.82     27.74 o 
   1   0   1      157.37      128.77      2.09 o 
   3   0   1       42.47       58.55      1.71 o 
   5   0   1       47.04       50.01      0.93 o 
   7   0   1      214.62      215.79      1.53 o 
   9   0   1       44.78       47.05      1.38 o 
 -10   1   1        0.15        0.34      0.18 o 
  -9   1   1       11.66       10.09      0.57 o 
  -8   1   1        3.02        2.40      0.53 o 
  -7   1   1      305.09      302.99      3.82 o 
  -6   1   1        3.60        2.13      0.34 o 
  -5   1   1        8.85        7.19      0.37 o 
  -4   1   1      288.14      269.92      4.99 o 
  -3   1   1       22.08       24.19      0.51 o 
  -2   1   1      370.14      355.74      6.33 o 
  -1   1   1       13.51       10.41      0.23 o 
   0   1   1       51.71       57.44      1.22 o 
   1   1   1       64.20       68.50      0.79 o 
   2   1   1      325.72      310.79      3.10 o 
   3   1   1      253.63      244.57      3.42 o 
   4   1   1      116.60      127.76      1.01 o 
   5   1   1       47.10       53.79      1.15 o 
   6   1   1      239.44      224.85      2.08 o 
   7   1   1        5.56        5.75      0.48 o 
   8   1   1      101.77      100.06      1.34 o 
   9   1   1        0.02        0.73      0.27 o 
  -9   2   1       33.25       36.27      0.79 o 
  -8   2   1      227.68      235.95      3.05 o 
  -7   2   1      499.80      509.04      4.46 o 
  -6   2   1      724.00      714.70     12.49 o 
  -5   2   1       31.97       32.40      0.57 o 
  -4   2   1        0.97        0.53      0.17 o 
  -3   2   1       38.84       39.15      0.66 o 
  -2   2   1       25.09       28.85      0.52 o 
   1   2   1      939.66      986.51      9.36 o 
   2   2   1      194.58      207.33      2.67 o 
   3   2   1        7.52        8.74      0.52 o 
   4   2   1       58.92       53.40      0.99 o 
   5   2   1        2.39        3.24      0.38 o 
   6   2   1      712.57      710.71      8.26 o 
   7   2   1       59.42       60.15      0.92 o 
   8   2   1       70.38       70.87      0.97 o 
   9   2   1       10.22       11.03      0.77 o 
  -9   3   1       53.00       57.29      1.58 o 
  -8   3   1        5.08        4.73      0.49 o 
  -7   3   1       37.65       37.09      0.68 o 
  -6   3   1      178.64      171.00      2.49 o 
  -5   3   1        4.92        6.27      0.50 o 
  -4   3   1        0.18        0.15      0.11 o 
  -3   3   1        6.20        5.19      0.21 o 
  -2   3   1      314.06      341.67     15.46 o 
  -1   3   1      455.21      426.96     15.18 o 
   0   3   1        0.42        0.11      0.09 o 
   1   3   1       21.59       19.96      0.37 o 
   2   3   1       33.88       37.40      0.66 o 
   3   3   1      175.44      170.08      2.50 o 
   4   3   1       88.39       91.35      1.19 o 
   5   3   1      265.97      276.85      2.72 o 
   6   3   1        5.47        4.36      0.69 o 
   7   3   1       11.95       11.11      0.49 o 
   8   3   1       22.94       19.85      0.56 o 
   9   3   1       19.65       19.83      0.87 o 
  -9   4   1        0.01        0.35      0.38 o 
  -8   4   1       96.32       98.98      3.50 o 
  -7   4   1       10.12       10.80      0.62 o 
  -6   4   1      536.49      566.03     11.76 o 
  -5   4   1      138.62      132.85      3.14 o 
  -4   4   1       16.18       15.49      0.85 o 
  -3   4   1        0.03        0.24      0.45 o 
  -2   4   1     1789.53     2040.46     34.53 o 
  -1   4   1      914.73      954.87     30.23 o 
   0   4   1      417.86      406.54      9.94 o 
   1   4   1      836.59      870.45     32.38 o 
   2   4   1      280.66      279.95      8.73 o 
   3   4   1        8.93        9.04      0.49 o 
   4   4   1        2.23        2.20      0.21 o 
   5   4   1      190.96      195.12      3.15 o 
   6   4   1       50.44       50.70      0.99 o 
   7   4   1        0.01        0.27      0.46 o 
   8   4   1       93.07       98.33      3.81 o 
  -8   5   1       40.14       43.11      1.30 o 
  -7   5   1       10.10       11.49      1.24 o 
  -6   5   1        0.60        0.21      0.44 o 
  -5   5   1       82.67       83.99      4.17 o 
  -4   5   1        0.60        0.43      0.47 o 
  -3   5   1      176.11      184.09      4.56 o 
  -2   5   1       29.07       29.45      1.10 o 
  -1   5   1      257.89      289.99      8.73 o 
   0   5   1       68.36       62.46      1.73 o 
   1   5   1       22.13       23.56      0.53 o 
   2   5   1        1.50        0.93      0.37 o 
   3   5   1       26.26       23.35      1.88 o 
   4   5   1       22.72       19.09      1.63 o 
   5   5   1      893.68      928.66     28.64 o 
   6   5   1      104.22      105.69      1.81 o 
   7   5   1        7.19        7.65      0.88 o 
   8   5   1       27.92       31.14      1.07 o 
  -7   6   1        0.00        0.73      0.50 o 
  -6   6   1        5.40        5.27      0.66 o 
  -5   6   1      255.65      269.26      4.12 o 
  -4   6   1       18.10       19.97      0.80 o 
  -3   6   1        1.10        1.34      0.55 o 
  -2   6   1      741.71      804.58     21.23 o 
  -1   6   1       92.40       89.35      1.99 o 
   0   6   1        0.05        0.24      0.13 o 
   1   6   1        0.47        0.54      0.15 o 
   2   6   1       74.03       80.65      2.25 o 
   3   6   1       76.01       78.72      1.55 o 
   4   6   1      257.65      271.57      8.48 o 
   5   6   1      143.60      151.61      5.24 o 
   6   6   1       27.61       26.69      1.38 o 
   7   6   1       12.59       10.38      1.05 o 
  -6   7   1      120.94      122.49      3.65 o 
  -5   7   1       61.02       61.40      2.58 o 
  -4   7   1        1.11        1.90      0.63 o 
  -3   7   1        7.51        8.88      0.78 o 
  -2   7   1       18.73       19.21      1.38 o 
  -1   7   1       67.24       67.82      1.08 o 
   0   7   1      142.59      147.32      2.27 o 
   1   7   1        3.44        3.22      0.67 o 
   2   7   1       66.85       69.82      2.06 o 
   3   7   1        9.47       10.12      0.64 o 
   4   7   1      151.99      161.54      5.93 o 
   5   7   1        1.59        1.80      0.54 o 
   6   7   1       17.74       13.49      1.25 o 
  -5   8   1        5.75        6.57      0.69 o 
  -4   8   1       25.08       20.80      1.10 o 
  -3   8   1      338.61      342.72      8.21 o 
  -2   8   1       10.12       11.03      0.66 o 
  -1   8   1        6.66        8.99      1.13 o 
   0   8   1        6.00        6.79      0.75 o 
   1   8   1       49.02       49.25      2.06 o 
   2   8   1       46.80       45.74      2.26 o 
   3   8   1      187.15      186.32      4.89 o 
   4   8   1       95.79       98.06      2.62 o 
   5   8   1        0.22        0.99      0.47 o 
  -3   9   1        8.45        7.25      0.89 o 
  -2   9   1        0.61        0.87      0.42 o 
  -1   9   1       10.68       10.54      0.92 o 
   0   9   1      184.21      194.60      5.63 o 
   1   9   1        5.37        6.75      1.87 o 
   2   9   1        0.05        1.35      0.62 o 
   3   9   1       50.95       51.19      1.63 o 
 -10   0   2       50.89       56.90      2.17 o 
  -8   0   2      203.71      200.88      3.94 o 
  -6   0   2        0.78        0.26      0.48 o 
  -4   0   2       12.88       12.70      0.47 o 
  -2   0   2       99.83       73.50      0.81 o 
   2   0   2      393.79      423.85      2.59 o 
   4   0   2      634.12      662.88      7.11 o 
   6   0   2      524.66      514.84      6.27 o 
   8   0   2       34.80       35.23      1.37 o 
 -10   1   2       28.94       29.41      0.73 o 
  -9   1   2        0.68        0.44      0.32 o 
  -8   1   2        9.65       10.23      0.69 o 
  -7   1   2      195.52      193.27      2.18 o 
  -6   1   2        0.40        0.42      0.22 o 
  -5   1   2       39.22       42.90      0.58 o 
  -4   1   2        0.10        0.08      0.17 o 
  -3   1   2        7.89       12.25      0.26 o 
  -2   1   2        5.10        3.01      0.17 o 
  -1   1   2       64.02       54.21      1.09 o 
   0   1   2       17.29       15.87      0.23 o 
   1   1   2        9.96        5.71      0.21 o 
   2   1   2      484.41      438.74      7.68 o 
   3   1   2        9.95       12.25      0.30 o 
   4   1   2      386.79      404.22      8.49 o 
   5   1   2       62.56       54.65      0.73 o 
   6   1   2      164.79      159.16      1.58 o 
   7   1   2       30.25       29.43      0.85 o 
   8   1   2        2.09        1.82      0.38 o 
   9   1   2       10.87       13.74      0.71 o 
  -9   2   2       16.50       19.65      0.76 o 
  -8   2   2      403.43      425.45      5.43 o 
  -7   2   2      122.80      114.77      1.37 o 
  -6   2   2      292.97      278.49      1.66 o 
  -5   2   2        0.92        1.43      0.28 o 
  -4   2   2      221.21      208.04      4.23 o 
  -3   2   2      305.53      321.69      4.56 o 
  -2   2   2       79.22       74.38      1.95 o 
   1   2   2      456.07      455.10      7.98 o 
   2   2   2       37.34       46.32      0.74 o 
   3   2   2      429.63      413.35      5.55 o 
   4   2   2      452.47      472.07      2.78 o 
   5   2   2      130.45      130.95      1.27 o 
   6   2   2       21.56       20.23      0.68 o 
   7   2   2       93.37       95.25      1.24 o 
   8   2   2      139.27      144.46      1.68 o 
   9   2   2       32.32       38.60      0.98 o 
  -9   3   2       52.96       57.34      1.62 o 
  -8   3   2       23.29       23.36      0.66 o 
  -7   3   2        1.95        2.39      0.45 o 
  -6   3   2       19.74       17.89      0.46 o 
  -5   3   2        6.68        5.78      0.33 o 
  -4   3   2      112.15      100.10      1.09 o 
  -3   3   2       74.86       91.78      1.53 o 
  -2   3   2      892.14      999.73     20.21 o 
  -1   3   2       33.01       36.46      1.17 o 
   0   3   2        0.02        0.69      0.14 o 
   1   3   2      202.30      185.39      3.51 o 
   2   3   2      650.87      659.98      3.77 o 
   3   3   2      213.66      205.72      2.74 o 
   4   3   2      262.26      283.74      4.11 o 
   5   3   2       61.57       53.63      1.24 o 
   6   3   2       62.85       61.32      1.29 o 
   7   3   2        0.03        0.59      0.33 o 
   8   3   2      134.75      148.28      2.35 o 
   9   3   2        2.83        4.56      0.65 o 
  -9   4   2      231.71      248.06      5.02 o 
  -8   4   2      228.84      240.69      6.63 o 
  -7   4   2        6.13        7.51      0.63 o 
  -6   4   2      274.50      264.80      6.08 o 
  -5   4   2        0.14        0.22      0.08 o 
  -4   4   2        0.02        0.68      0.42 o 
  -3   4   2        3.45        3.24      0.71 o 
  -2   4   2     1536.48     1626.54    130.09 o 
  -1   4   2        2.09        3.49      0.35 o 
   0   4   2        6.56        7.96      0.31 o 
   1   4   2      536.54      554.37     16.45 o 
   2   4   2       27.91       26.97      0.64 o 
   3   4   2        0.94        1.00      0.15 o 
   4   4   2       12.32       12.52      0.40 o 
   6   4   2       16.90       16.58      0.83 o 
   7   4   2       18.31       18.70      0.79 o 
   8   4   2       11.91       10.19      0.87 o 
  -8   5   2       44.85       50.75      1.52 o 
  -7   5   2       44.85       46.56      1.56 o 
  -6   5   2      147.54      149.76      2.46 o 
  -5   5   2        0.06       -0.14      0.45 o 
  -4   5   2        5.84        5.87      0.53 o 
  -3   5   2        0.73        3.34      1.40 o 
  -2   5   2      609.36      702.13     18.46 o 
  -1   5   2      118.34      116.42      4.73 o 
   0   5   2       44.21       42.58      1.48 o 
   1   5   2       13.11       11.40      0.56 o 
   2   5   2        0.31        0.69      0.20 o 
   3   5   2        3.33        3.35      0.25 o 
   4   5   2       18.67       18.21      1.05 o 
   5   5   2        2.54        2.04      0.28 o 
   6   5   2        1.60        1.75      0.46 o 
   7   5   2        0.03        0.30      0.55 o 
   8   5   2       22.17       23.64      0.90 o 
  -7   6   2        0.81        1.47      0.59 o 
  -6   6   2        3.87        3.33      0.45 o 
  -5   6   2       60.91       58.92      1.25 o 
  -4   6   2       90.38       91.79      2.76 o 
  -3   6   2      483.53      503.32     21.45 o 
  -2   6   2      448.59      489.83     16.24 o 
  -1   6   2       45.71       41.89      1.60 o 
   0   6   2      135.50      136.71      4.81 o 
   1   6   2        6.95        7.77      0.48 o 
   2   6   2       63.38       57.17      2.75 o 
   3   6   2        2.09        2.72      0.63 o 
   4   6   2      209.77      212.54      4.22 o 
   5   6   2       82.12       79.70      1.59 o 
   6   6   2        0.07        0.53      0.57 o 
   7   6   2        0.60        0.57      0.41 o 
  -7   7   2       17.04       17.74      0.99 o 
  -6   7   2       10.68       12.34      0.69 o 
  -5   7   2       63.50       66.98      1.48 o 
  -4   7   2       61.25       58.72      2.31 o 
  -3   7   2      102.42      104.28      3.36 o 
  -2   7   2        6.71        6.32      0.90 o 
  -1   7   2      217.29      227.08      5.46 o 
   0   7   2        0.27        0.48      0.25 o 
   1   7   2       31.60       29.07      1.36 o 
   2   7   2       14.17       15.27      0.56 o 
   3   7   2       31.10       31.83      0.86 o 
   4   7   2      228.02      238.94      7.89 o 
   5   7   2       65.78       70.81      2.92 o 
   6   7   2       67.20       68.17      2.56 o 
  -5   8   2       25.22       21.39      1.83 o 
  -4   8   2        6.34        5.49      0.73 o 
  -3   8   2      209.14      193.74      5.16 o 
  -2   8   2       11.67       12.48      0.58 o 
  -1   8   2       11.82        9.91      0.51 o 
   0   8   2        3.39        2.53      0.79 o 
   1   8   2       52.68       51.26      2.42 o 
   2   8   2        0.41        0.47      0.42 o 
   3   8   2        0.10        0.46      0.43 o 
   4   8   2      139.81      147.59      4.74 o 
   5   8   2        0.05       -0.39      0.39 o 
  -3   9   2       18.80       17.15      0.85 o 
  -2   9   2        0.07        0.19      0.63 o 
  -1   9   2       40.74       42.46      1.56 o 
   0   9   2       35.47       34.38      1.40 o 
   1   9   2        2.60        2.65      1.03 o 
   2   9   2        4.57        3.91      1.16 o 
   3   9   2       91.85       97.79      6.28 o 
  -9   0   3       22.64       23.59      1.26 o 
  -7   0   3      976.81      990.47     18.37 o 
  -5   0   3       23.48       19.60      0.59 o 
  -3   0   3       73.78       81.91      0.84 o 
   1   0   3       32.66       42.57      2.10 o 
   5   0   3      326.83      302.72      3.62 o 
   7   0   3      346.21      335.07      5.22 o 
   9   0   3        0.15        0.91      0.68 o 
 -10   1   3       43.33       47.94      1.68 o 
  -9   1   3        0.45        0.24      0.34 o 
  -8   1   3       79.71       80.80      1.46 o 
  -7   1   3        2.73        2.33      0.45 o 
  -6   1   3        3.59        4.05      0.39 o 
  -5   1   3      202.62      194.91      2.20 o 
  -4   1   3       23.17       23.52      0.52 o 
  -3   1   3     1807.36     1857.35     17.51 o 
  -2   1   3        5.17        4.66      0.12 o 
  -1   1   3      381.56      353.46      5.80 o 
   0   1   3       22.24       15.98      0.17 o 
   1   1   3      189.00      172.11      2.90 o 
   2   1   3     1288.70     1207.24     20.47 o 
   3   1   3     1407.13     1490.52     29.13 o 
   4   1   3        2.44        3.26      0.45 o 
   5   1   3        3.09        4.10      0.43 o 
   6   1   3       62.38       52.32      0.79 o 
   7   1   3      442.12      415.55      5.94 o 
   8   1   3       11.62        8.23      0.63 o 
   9   1   3        4.67        5.98      0.79 o 
 -10   2   3       49.05       53.43      1.31 o 
  -9   2   3       61.44       61.03      1.17 o 
  -8   2   3      656.75      701.69     10.14 o 
  -7   2   3      402.58      404.48      3.62 o 
  -6   2   3        0.15        0.43      0.29 o 
  -5   2   3       30.18       31.56      0.79 o 
  -4   2   3      247.63      253.58      3.86 o 
  -3   2   3      446.65      472.09      6.59 o 
  -2   2   3      246.37      252.13      6.27 o 
  -1   2   3       12.50       13.91      0.34 o 
   0   2   3      595.15      603.54      8.19 o 
   1   2   3     1402.22     1459.38     14.93 o 
   2   2   3      240.97      274.00      3.65 o 
   3   2   3      301.61      322.90      5.23 o 
   4   2   3      175.43      175.54      3.62 o 
   5   2   3       54.27       48.54      0.88 o 
   6   2   3       12.03       14.80      0.56 o 
   7   2   3        2.54        2.92      0.49 o 
   8   2   3        4.46        4.78      0.53 o 
   9   2   3       63.77       75.28      1.46 o 
  -9   3   3       20.68       27.05      1.30 o 
  -8   3   3        3.63        3.29      0.37 o 
  -7   3   3       51.49       50.13      1.03 o 
  -6   3   3       20.14       18.68      0.45 o 
  -5   3   3       54.16       61.00      1.37 o 
  -4   3   3      320.63      332.10      4.52 o 
  -3   3   3      146.79      155.59      4.18 o 
  -2   3   3       81.58       91.67      2.63 o 
  -1   3   3       70.34       69.63      1.78 o 
   0   3   3        3.01        3.28      0.15 o 
   1   3   3        1.22        1.01      0.17 o 
   2   3   3       35.39       35.98      0.53 o 
   3   3   3        1.41        2.22      0.20 o 
   4   3   3      262.30      249.68      4.04 o 
   5   3   3      286.01      287.23      3.71 o 
   6   3   3      141.85      131.41      2.02 o 
   7   3   3        0.92        0.57      0.39 o 
   8   3   3       53.24       43.50      0.98 o 
   9   3   3        4.73        4.99      0.55 o 
  -9   4   3      248.48      269.85      6.73 o 
  -8   4   3       52.28       56.32      1.31 o 
  -7   4   3        0.11        0.61      0.42 o 
  -6   4   3      153.50      145.18      3.96 o 
  -5   4   3        9.25        7.34      0.58 o 
  -4   4   3       66.02       63.38      2.09 o 
  -3   4   3        9.99       12.17      0.58 o 
  -2   4   3     3199.17     3248.08    255.60 o 
  -1   4   3       74.66       83.73      3.19 o 
   0   4   3        4.18        3.07      0.26 o 
   1   4   3      207.62      207.54      4.25 o 
   2   4   3      597.41      628.92     17.89 o 
   3   4   3       14.66       15.89      0.43 o 
   4   4   3       67.20       60.56      1.33 o 
   5   4   3       38.98       35.56      0.98 o 
   6   4   3        0.16        0.33      0.34 o 
   7   4   3        6.15        5.07      0.98 o 
   8   4   3      193.46      216.95      6.59 o 
  -8   5   3        0.66        2.33      0.64 o 
  -7   5   3       68.86       75.82      1.26 o 
  -6   5   3       32.11       31.33      0.84 o 
  -5   5   3        0.85        0.83      0.41 o 
  -4   5   3        2.50        3.12      0.64 o 
  -3   5   3       12.90       12.14      0.91 o 
  -2   5   3      118.74      129.39      6.97 o 
  -1   5   3        7.07        7.87      0.36 o 
   0   5   3        1.27        1.70      0.22 o 
   1   5   3      288.05      290.06      8.10 o 
   2   5   3       46.09       44.05      1.24 o 
   3   5   3        5.52        4.28      0.33 o 
   4   5   3       51.61       45.40      1.44 o 
   5   5   3        0.87        1.09      0.41 o 
   6   5   3        8.08        6.04      0.71 o 
   7   5   3        0.05        0.74      0.52 o 
   8   5   3       21.22       18.47      1.32 o 
  -8   6   3        7.51        6.75      1.84 o 
  -7   6   3       23.65       24.66      0.83 o 
  -6   6   3        2.34        2.41      0.44 o 
  -5   6   3        0.47        0.49      0.41 o 
  -4   6   3       49.98       50.78      1.05 o 
  -3   6   3      529.49      558.25     11.72 o 
  -2   6   3       99.91       98.51      3.06 o 
  -1   6   3       60.63       58.22      2.90 o 
   0   6   3       16.50       19.31      1.22 o 
   1   6   3      140.93      136.75      6.49 o 
   2   6   3      345.42      344.79     16.95 o 
   3   6   3       22.12       21.08      1.13 o 
   4   6   3      165.66      173.37      5.90 o 
   5   6   3       30.09       28.24      0.79 o 
   6   6   3        8.28        8.64      0.81 o 
   7   6   3       21.13       21.98      0.87 o 
  -7   7   3        0.04        0.71      0.74 o 
  -6   7   3        7.51        8.67      0.87 o 
  -5   7   3       12.27       12.59      0.68 o 
  -4   7   3       17.56       16.31      0.73 o 
  -3   7   3      102.50       99.20      2.31 o 
  -2   7   3        2.23        2.39      0.46 o 
  -1   7   3      187.81      198.89      7.78 o 
   0   7   3        0.05        0.44      0.30 o 
   1   7   3        0.09        0.13      0.31 o 
   2   7   3        4.11        4.43      0.54 o 
   3   7   3      139.74      138.36      2.38 o 
   4   7   3      162.38      171.07      5.15 o 
   5   7   3        8.69        8.66      1.18 o 
   6   7   3        0.05        0.13      0.67 o 
  -5   8   3        6.79        5.34      1.21 o 
  -4   8   3        8.64        6.59      0.87 o 
  -3   8   3      291.26      294.61      5.12 o 
  -2   8   3        1.49        2.18      0.50 o 
  -1   8   3       22.37       21.24      2.23 o 
   0   8   3        0.00       -0.29      0.60 o 
   1   8   3        5.20        4.00      1.27 o 
   2   8   3        0.00        0.37      0.81 o 
   3   8   3      304.53      318.27     12.89 o 
   4   8   3       45.77       49.55      2.06 o 
  -3   9   3       22.76       19.19      1.12 o 
  -2   9   3        0.35        0.89      1.35 o 
  -1   9   3       24.96       25.86      1.25 o 
   0   9   3       18.69       16.86      1.01 o 
   1   9   3        0.56       -0.01      0.53 o 
   2   9   3        7.69        8.35      0.74 o 
 -10   0   4       37.77       39.16      1.23 o 
  -8   0   4      838.19      855.45      7.43 o 
  -6   0   4       35.71       34.94      1.33 o 
  -4   0   4     1786.92     1835.08     41.41 o 
   2   0   4        0.24        1.73      0.18 o 
   4   0   4       63.09       48.97      1.78 o 
   6   0   4       25.35       29.77      1.01 o 
   8   0   4       28.41       31.25      2.35 o 
 -10   1   4       66.68       79.21      1.60 o 
  -9   1   4        0.12        0.53      0.30 o 
  -8   1   4       42.20       41.32      0.85 o 
  -7   1   4        2.65        3.97      0.56 o 
  -6   1   4        0.52        0.84      0.31 o 
  -5   1   4      170.63      178.32      2.38 o 
  -4   1   4     1125.26     1254.44     13.55 o 
  -3   1   4      593.90      635.50      9.51 o 
  -2   1   4       89.19       84.72      0.68 o 
  -1   1   4       44.24       38.69      0.53 o 
   0   1   4     1503.51     1403.38     16.44 o 
   1   1   4     1906.84     1793.39     35.74 o 
   2   1   4       28.43       29.65      0.61 o 
   3   1   4       53.22       51.03      1.90 o 
   4   1   4       76.59       85.86      2.78 o 
   5   1   4       54.37       43.93      1.21 o 
   6   1   4      202.97      172.98      2.61 o 
   7   1   4       84.84       80.14      1.25 o 
   8   1   4        0.11        0.45      0.44 o 
   9   1   4        5.50        7.95      0.89 o 
 -10   2   4       21.46       22.47      0.78 o 
  -9   2   4       64.16       67.10      1.24 o 
  -8   2   4      116.75      114.10      1.70 o 
  -7   2   4      156.18      146.93      1.54 o 
  -6   2   4       50.67       44.00      0.71 o 
  -5   2   4        0.15        0.40      0.14 o 
  -4   2   4       49.59       48.98      0.46 o 
  -3   2   4       62.32       71.27      1.28 o 
  -2   2   4     1132.71     1198.38     24.45 o 
  -1   2   4       62.74       63.41      0.99 o 
   0   2   4       85.15       83.26      1.02 o 
   1   2   4       13.80       12.21      0.20 o 
   2   2   4      677.28      744.56     14.02 o 
   3   2   4        2.10        2.25      0.34 o 
   4   2   4      277.08      268.68      6.67 o 
   5   2   4       33.43       32.73      0.61 o 
   6   2   4       75.22       66.65      1.64 o 
   7   2   4       87.04       81.60      2.18 o 
   8   2   4        0.01        0.02      0.42 o 
   9   2   4      108.96      129.47      2.35 o 
  -9   3   4       59.67       68.68      1.87 o 
  -8   3   4       93.76       99.25      1.22 o 
  -7   3   4       42.60       41.43      0.70 o 
  -6   3   4       27.10       29.14      0.87 o 
  -5   3   4        9.82       13.33      0.62 o 
  -4   3   4       30.68       31.23      1.10 o 
  -3   3   4      528.16      598.42     13.98 o 
  -2   3   4      173.07      184.34      4.64 o 
  -1   3   4      233.74      235.74      4.95 o 
   0   3   4       78.02       80.20      1.45 o 
   1   3   4       71.81       66.17      1.34 o 
   2   3   4       35.27       47.13      1.22 o 
   3   3   4       24.27       22.32      0.54 o 
   4   3   4       24.83       26.18      0.79 o 
   5   3   4        2.15        1.63      0.34 o 
   6   3   4       95.16       84.60      2.91 o 
   7   3   4       69.30       64.23      1.13 o 
   8   3   4       60.49       62.18      1.53 o 
  -9   4   4      203.21      214.39      4.44 o 
  -8   4   4        0.60        1.10      0.44 o 
  -7   4   4        0.02        0.82      0.47 o 
  -6   4   4        0.56        0.52      0.42 o 
  -5   4   4      475.60      473.94      7.26 o 
  -4   4   4       14.01       14.69      0.53 o 
  -3   4   4      155.93      166.96      6.96 o 
  -2   4   4      363.43      365.13     13.25 o 
  -1   4   4      131.88      137.35      4.32 o 
   0   4   4        1.15        1.73      0.21 o 
   1   4   4     1031.49     1087.65     17.70 o 
   2   4   4      173.45      182.91      4.44 o 
   3   4   4       15.29       15.35      0.62 o 
   4   4   4       48.06       47.11      0.73 o 
   5   4   4       38.19       33.92      1.31 o 
   6   4   4        3.27        4.08      0.39 o 
   7   4   4       56.88       60.39      1.35 o 
   8   4   4       10.88       16.26      1.80 o 
  -8   5   4        1.10        2.23      0.50 o 
  -7   5   4        0.00        0.30      0.43 o 
  -6   5   4       33.37       34.95      2.03 o 
  -5   5   4       17.87       21.04      0.91 o 
  -4   5   4       32.13       34.47      0.95 o 
  -3   5   4       59.44       59.99      2.03 o 
  -2   5   4      399.36      453.41     24.92 o 
  -1   5   4        1.48        1.86      0.23 o 
   0   5   4       36.54       34.46      1.07 o 
   1   5   4       11.92       11.67      0.66 o 
   2   5   4      306.32      322.73     12.14 o 
   3   5   4       17.98       15.57      0.43 o 
   4   5   4      299.44      297.75      6.42 o 
   5   5   4      169.49      166.17      4.41 o 
   6   5   4        1.72        1.70      0.54 o 
   7   5   4       13.96       16.94      0.85 o 
  -7   6   4       18.04       18.15      0.82 o 
  -6   6   4       13.90       13.51      0.94 o 
  -5   6   4       42.42       40.40      0.96 o 
  -4   6   4       12.69       11.96      0.87 o 
  -3   6   4      620.92      672.19      8.74 o 
  -2   6   4       57.58       61.68      2.77 o 
  -1   6   4       26.19       21.57      0.74 o 
   0   6   4       60.43       61.78      2.26 o 
   1   6   4      174.01      171.02      8.46 o 
   2   6   4      100.74       97.31      4.87 o 
   3   6   4        0.96        0.95      0.29 o 
   4   6   4       71.70       70.65      3.58 o 
   5   6   4        3.00        2.52      0.57 o 
   6   6   4       73.26       72.63      3.17 o 
   7   6   4       31.09       36.16      2.05 o 
  -6   7   4       12.93       13.14      0.72 o 
  -5   7   4        0.13        0.54      0.38 o 
  -4   7   4       36.69       38.07      1.08 o 
  -3   7   4       78.04       78.53      3.72 o 
  -2   7   4       42.70       44.11      2.63 o 
  -1   7   4        2.44        2.82      0.58 o 
   0   7   4       46.07       42.98      2.29 o 
   1   7   4        2.38        2.78      0.36 o 
   2   7   4        6.01        6.11      0.60 o 
   3   7   4        1.80        2.28      0.44 o 
   4   7   4       14.94       15.70      0.82 o 
   5   7   4        9.34       10.90      0.74 o 
   6   7   4       25.84       27.88      1.47 o 
  -5   8   4        0.27        0.64      0.49 o 
  -4   8   4      600.45      629.18     22.91 o 
  -3   8   4       76.27       76.91      4.12 o 
  -2   8   4       10.50        9.09      0.93 o 
  -1   8   4       15.36       15.44      0.56 o 
   0   8   4       55.13       54.88      4.37 o 
   1   8   4        3.54        4.38      0.81 o 
   2   8   4       81.89       78.20      1.98 o 
   3   8   4        4.86        4.12      0.56 o 
   4   8   4        0.65        0.75      0.72 o 
  -3   9   4        1.29        1.96      0.69 o 
  -2   9   4        0.39        0.83      0.59 o 
  -1   9   4       70.68       75.09      2.23 o 
   0   9   4       59.62       49.98      1.69 o 
   1   9   4        0.67        0.99      0.56 o 
   2   9   4       13.08       11.46      2.37 o 
  -9   0   5       54.80       60.07      1.51 o 
  -7   0   5      181.37      166.58      4.70 o 
  -5   0   5       52.08       55.12      0.79 o 
  -3   0   5      219.15      211.15      4.15 o 
  -1   0   5      319.95      339.42      5.19 o 
   1   0   5      183.24      178.87      6.32 o 
   3   0   5      707.16      718.29     16.68 o 
   5   0   5       66.02       55.86      1.92 o 
   7   0   5        6.83        7.15      0.87 o 
   9   0   5      166.80      182.99      6.33 o 
 -10   1   5       24.02       29.35      1.42 o 
  -9   1   5       15.56       15.76      0.54 o 
  -8   1   5       34.22       36.62      0.73 o 
  -7   1   5       13.47       12.38      0.45 o 
  -6   1   5      147.93      147.03      1.32 o 
  -5   1   5        5.87        7.25      0.24 o 
  -4   1   5        4.10        3.24      0.18 o 
  -3   1   5      140.41      137.42      2.08 o 
  -2   1   5        0.14        0.07      0.06 o 
  -1   1   5      623.06      629.53     19.14 o 
   0   1   5       18.14       18.18      0.44 o 
   1   1   5      237.59      196.37      3.35 o 
   2   1   5      271.39      272.06      5.90 o 
   3   1   5      248.05      255.80      5.26 o 
   4   1   5       83.58       71.75      1.42 o 
   5   1   5        0.15        0.78      0.33 o 
   6   1   5       75.26       59.98      0.85 o 
   7   1   5      103.95       83.19      1.30 o 
   8   1   5        0.08        0.06      0.47 o 
   9   1   5        0.18        0.24      0.31 o 
 -10   2   5       18.86       18.97      0.76 o 
  -9   2   5       50.39       48.68      1.22 o 
  -8   2   5       19.58       19.04      0.50 o 
  -7   2   5        2.40        2.06      0.34 o 
  -6   2   5      124.55      103.90      1.07 o 
  -5   2   5      292.60      283.94      6.27 o 
  -4   2   5       32.89       33.50      0.54 o 
  -3   2   5      623.73      670.80     14.80 o 
  -2   2   5      774.11      834.51     15.08 o 
  -1   2   5      247.20      269.23      3.03 o 
   0   2   5      775.90      826.05     10.72 o 
   1   2   5       73.69       62.96      1.26 o 
   2   2   5      996.85     1040.32     17.85 o 
   3   2   5       86.51       94.58      2.10 o 
   4   2   5      422.83      388.50      4.38 o 
   5   2   5        5.98        6.62      0.58 o 
   6   2   5       66.40       61.30      1.26 o 
   7   2   5      120.35      122.27      2.37 o 
   8   2   5        8.39       10.09      0.53 o 
  -9   3   5        0.06        0.61      0.49 o 
  -8   3   5       12.58       13.40      0.80 o 
  -7   3   5        0.50        0.64      0.30 o 
  -6   3   5        4.04        2.48      0.54 o 
  -5   3   5      115.49      114.27      2.46 o 
  -4   3   5       25.42       22.95      0.46 o 
  -3   3   5      873.64      947.89     19.21 o 
  -2   3   5        1.96        3.04      0.18 o 
  -1   3   5      188.21      182.47      3.64 o 
   0   3   5      467.65      462.63      9.98 o 
   1   3   5     1168.30     1239.62     21.81 o 
   2   3   5      256.54      257.53      7.10 o 
   3   3   5      129.32      139.03      2.33 o 
   4   3   5        1.47        0.52      0.25 o 
   5   3   5      220.96      193.91      5.62 o 
   6   3   5       55.95       45.49      0.81 o 
   7   3   5       66.34       63.26      1.38 o 
   8   3   5        8.74        6.60      0.63 o 
  -9   4   5      194.18      200.01      6.27 o 
  -8   4   5       20.68       21.21      0.74 o 
  -7   4   5        0.07        0.29      0.44 o 
  -6   4   5       77.84       70.34      1.08 o 
  -5   4   5        8.87       12.48      0.41 o 
  -4   4   5       33.76       37.25      1.01 o 
  -3   4   5        0.02        0.16      0.10 o 
  -2   4   5      313.36      308.59      8.84 o 
  -1   4   5       43.71       44.62      1.49 o 
   0   4   5       87.33       80.31      2.60 o 
   1   4   5        2.62        4.20      0.34 o 
   2   4   5       57.18       59.86      0.74 o 
   3   4   5       27.93       26.34      0.67 o 
   4   4   5       96.53       92.38      2.51 o 
   5   4   5      146.10      152.33      4.42 o 
   6   4   5       19.39       18.21      0.73 o 
   7   4   5        7.00        6.55      0.57 o 
   8   4   5      108.74      124.36      4.51 o 
  -8   5   5        4.44        5.05      0.48 o 
  -7   5   5        1.26        1.79      0.47 o 
  -6   5   5       24.62       29.25      1.04 o 
  -5   5   5      176.33      177.64      4.37 o 
  -4   5   5        0.44        0.91      0.34 o 
  -3   5   5      159.63      173.46     12.64 o 
  -2   5   5      171.84      176.95      5.80 o 
  -1   5   5       17.53       17.01      1.17 o 
   0   5   5        3.94        3.12      0.30 o 
   1   5   5       82.27       90.83      3.49 o 
   2   5   5       18.44       17.45      1.01 o 
   3   5   5       49.58       48.49      2.20 o 
   4   5   5       10.29        8.80      0.77 o 
   5   5   5      173.06      163.28      5.57 o 
   6   5   5        1.54        0.98      0.50 o 
   7   5   5        0.83        0.92      0.50 o 
  -7   6   5       19.77       18.81      0.75 o 
  -6   6   5       90.23       93.12      2.92 o 
  -5   6   5      181.33      172.21      1.88 o 
  -4   6   5       13.22       14.46      0.84 o 
  -3   6   5      185.79      198.03      9.87 o 
  -2   6   5        8.31        7.89      0.62 o 
  -1   6   5       12.70       11.60      0.88 o 
   0   6   5       17.90       16.50      0.90 o 
   1   6   5       28.56       27.45      1.42 o 
   2   6   5       81.46       80.54      4.37 o 
   3   6   5       11.94       12.88      0.63 o 
   4   6   5       13.78       13.04      0.66 o 
   5   6   5       29.66       27.78      1.89 o 
   6   6   5      239.62      249.84     12.47 o 
  -6   7   5        6.00        4.28      0.52 o 
  -5   7   5       14.38       12.36      0.65 o 
  -4   7   5        9.05        8.36      0.61 o 
  -3   7   5        0.21        0.79      0.42 o 
  -2   7   5      120.13      128.95      8.25 o 
  -1   7   5       20.33       18.48      1.59 o 
   0   7   5       43.62       41.41      1.40 o 
   1   7   5       37.82       39.33      2.78 o 
   2   7   5       45.08       49.16      2.23 o 
   3   7   5       99.73       95.66      5.60 o 
   4   7   5       86.22       85.71      2.03 o 
   5   7   5        0.58        0.90      0.42 o 
  -5   8   5       18.66       15.48      0.82 o 
  -4   8   5       27.19       24.83      0.89 o 
  -3   8   5        1.20        0.91      0.42 o 
  -2   8   5        8.26        6.28      0.51 o 
  -1   8   5       23.68       23.56      2.17 o 
   0   8   5       30.87       25.95      2.04 o 
   1   8   5       28.72       30.61      3.40 o 
   2   8   5       52.09       51.16      1.89 o 
   3   8   5       40.33       39.83      1.39 o 
   4   8   5        0.08        0.34      0.45 o 
  -2   9   5        6.78        7.91      1.14 o 
  -1   9   5        1.57        1.36      0.54 o 
   0   9   5       58.92       64.00      3.03 o 
   1   9   5        0.33        0.68      0.62 o 
 -10   0   6       15.18       16.66      1.30 o 
  -8   0   6        1.57        0.67      0.29 o 
  -6   0   6       36.19       32.63      0.74 o 
  -4   0   6      477.01      520.56      8.25 o 
  -2   0   6       39.48       34.22      1.18 o 
   0   0   6       68.47       70.54      3.11 o 
   2   0   6     1142.52     1248.65     65.57 o 
   4   0   6       42.18       47.74      1.73 o 
   6   0   6      293.80      277.37      3.90 o 
   8   0   6       24.47       30.45      1.12 o 
 -10   1   6       23.95       30.08      0.79 o 
  -9   1   6       36.19       39.00      0.83 o 
  -8   1   6        4.67        3.94      0.82 o 
  -7   1   6        4.28        5.46      0.50 o 
  -6   1   6       10.39       14.58      0.69 o 
  -5   1   6      203.83      211.05      6.91 o 
  -4   1   6     1152.36     1226.84     12.94 o 
  -3   1   6       14.42       13.85      0.30 o 
  -2   1   6       41.47       38.82      0.97 o 
  -1   1   6       52.96       51.07      0.57 o 
   0   1   6     1351.76     1415.13     34.82 o 
   1   1   6       20.78       10.61      0.41 o 
   2   1   6       82.17       88.31      2.33 o 
   3   1   6       69.48       65.18      0.81 o 
   4   1   6       15.86       12.02      0.55 o 
   5   1   6       35.42       26.28      0.97 o 
   6   1   6      381.49      310.13      4.91 o 
   7   1   6       19.07       17.81      0.90 o 
   8   1   6        7.89        9.70      0.55 o 
  -9   2   6      104.14      108.87      1.66 o 
  -8   2   6       33.96       33.17      0.56 o 
  -7   2   6       43.06       38.07      0.75 o 
  -6   2   6      105.13       92.43      0.99 o 
  -5   2   6      369.76      396.15      9.11 o 
  -4   2   6      106.12      124.06      2.27 o 
  -3   2   6      743.18      760.84     12.15 o 
  -2   2   6       90.75      102.22      1.37 o 
  -1   2   6      271.14      272.40      4.48 o 
   0   2   6      862.80      934.09     18.05 o 
   1   2   6       24.08       27.39      0.46 o 
   2   2   6      161.16      164.20      5.99 o 
   3   2   6      500.03      473.43      8.49 o 
   4   2   6      347.93      356.85      7.76 o 
   5   2   6        0.26        1.06      0.46 o 
   6   2   6       13.56       12.86      0.51 o 
   7   2   6        2.25        3.95      0.49 o 
   8   2   6       32.91       31.42      1.88 o 
  -9   3   6        0.30        0.55      0.99 o 
  -8   3   6       27.14       27.19      0.78 o 
  -7   3   6        9.96       10.15      0.39 o 
  -6   3   6      145.11      137.45      3.59 o 
  -5   3   6      294.47      331.65      4.95 o 
  -4   3   6        1.70        1.32      0.19 o 
  -3   3   6      102.99      103.02      2.88 o 
  -2   3   6      326.84      345.69      5.56 o 
  -1   3   6      151.75      163.68      3.40 o 
   0   3   6       52.12       41.14      1.12 o 
   1   3   6       70.03       75.37      3.07 o 
   2   3   6        5.28        4.06      0.36 o 
   3   3   6       65.65       59.04      0.75 o 
   4   3   6        0.36       -0.02      0.36 o 
   5   3   6      188.49      161.75      2.95 o 
   6   3   6        3.43        2.20      0.42 o 
   7   3   6       38.00       34.43      0.88 o 
   8   3   6        1.07       -0.05      0.34 o 
  -9   4   6        0.33        0.33      0.43 o 
  -8   4   6       27.12       28.40      0.82 o 
  -7   4   6        4.02        4.92      0.75 o 
  -6   4   6       22.33       15.33      1.04 o 
  -5   4   6        0.63        0.17      0.18 o 
  -4   4   6       66.60       63.90      2.25 o 
  -3   4   6      378.09      407.70     13.25 o 
  -2   4   6       16.59       12.96      0.38 o 
  -1   4   6        0.07        0.71      0.21 o 
   0   4   6       97.07      103.51      3.32 o 
   1   4   6      920.30      988.47     27.32 o 
   2   4   6        0.02        0.55      0.27 o 
   3   4   6       54.74       53.27      1.78 o 
   4   4   6       61.33       59.94      1.77 o 
   5   4   6      513.46      516.68     13.12 o 
   6   4   6        0.21        0.52      0.46 o 
   7   4   6       29.29       29.73      1.97 o 
  -8   5   6        2.12        1.68      0.52 o 
  -7   5   6        8.17        8.72      1.21 o 
  -6   5   6       48.27       47.11      0.80 o 
  -5   5   6        6.22        5.33      0.58 o 
  -4   5   6        4.43        6.07      0.75 o 
  -3   5   6      115.77      114.21      5.42 o 
  -2   5   6      288.42      302.41     10.39 o 
  -1   5   6       16.81       14.65      0.79 o 
   0   5   6      144.25      144.58      5.21 o 
   1   5   6        7.92        9.05      0.43 o 
   2   5   6       47.82       45.32      1.88 o 
   3   5   6        0.37        0.23      0.21 o 
   4   5   6       82.94       76.85      2.73 o 
   5   5   6        3.48        2.05      0.47 o 
   6   5   6        4.19        2.57      0.81 o 
   7   5   6        5.04        5.26      0.83 o 
  -7   6   6        5.30        4.53      0.51 o 
  -6   6   6       20.09       18.79      0.67 o 
  -5   6   6      168.90      165.27      3.78 o 
  -4   6   6        0.03        0.57      0.43 o 
  -3   6   6        0.75        5.91      0.96 o 
  -2   6   6       70.34       67.46      3.76 o 
  -1   6   6      163.83      170.29      3.84 o 
   0   6   6      241.09      243.28     10.94 o 
   1   6   6      243.64      250.76      9.18 o 
   2   6   6        1.61        0.60      0.41 o 
   3   6   6        0.10        1.00      0.50 o 
   4   6   6       17.21       17.35      1.17 o 
   5   6   6      172.49      174.37      7.42 o 
   6   6   6       21.89       19.36      1.26 o 
  -6   7   6       42.88       41.20      1.20 o 
  -5   7   6       24.77       20.50      0.83 o 
  -4   7   6       95.83       96.00      3.65 o 
  -3   7   6        0.02        0.27      0.26 o 
  -2   7   6       25.19       25.42      2.06 o 
  -1   7   6      142.76      145.00      7.72 o 
   0   7   6        6.76        6.02      0.79 o 
   1   7   6       15.83       15.75      0.63 o 
   2   7   6        7.76        6.62      0.53 o 
   3   7   6        7.80        8.43      0.75 o 
   4   7   6       66.44       66.28      3.56 o 
   5   7   6        2.20        2.59      0.49 o 
  -5   8   6       26.80       26.39      2.04 o 
  -4   8   6      115.46      112.85      2.82 o 
  -3   8   6        0.03       -0.03      0.40 o 
  -2   8   6       18.98       18.15      0.93 o 
  -1   8   6       74.86       76.09      5.52 o 
   0   8   6      265.40      284.60      6.02 o 
   1   8   6        1.16        0.86      0.56 o 
   2   8   6        0.07        0.99      0.41 o 
   3   8   6       16.19       14.62      0.68 o 
  -1   9   6        1.14        0.90      0.53 o 
   0   9   6       75.79       77.45      5.66 o 
  -9   0   7       11.51       11.52      1.23 o 
  -7   0   7      210.98      187.38      2.65 o 
  -5   0   7      573.56      626.19      5.79 o 
  -3   0   7       41.21       52.47      2.05 o 
  -1   0   7     2211.11     2521.44     30.93 o 
   1   0   7      141.08      113.82      7.19 o 
   3   0   7     3454.85     3425.30    227.38 o 
   5   0   7       78.46       72.96      1.51 o 
   7   0   7        0.24        0.55      0.51 o 
 -10   1   7        5.22        4.90      0.43 o 
  -9   1   7        6.48        7.06      0.52 o 
  -8   1   7       11.99       11.07      0.53 o 
  -7   1   7      113.39       99.86      1.24 o 
  -6   1   7        0.18       -0.14      0.28 o 
  -5   1   7      170.17      170.90      1.31 o 
  -4   1   7      231.87      246.68      2.74 o 
  -3   1   7       30.43       28.44      0.40 o 
  -2   1   7       34.85       38.06      0.43 o 
  -1   1   7      793.92      908.65     33.80 o 
   0   1   7      803.12      790.74     19.48 o 
   1   1   7       50.27       39.85      1.65 o 
   2   1   7       27.50       25.72      0.72 o 
   3   1   7       51.64       57.04      1.31 o 
   4   1   7        0.01        1.83      0.84 o 
   5   1   7       54.26       43.55      0.79 o 
   6   1   7        0.42        1.33      0.40 o 
   7   1   7        1.70        0.92      0.39 o 
   8   1   7        1.24        0.46      0.34 o 
  -9   2   7        6.53        6.56      0.58 o 
  -8   2   7       20.40       18.17      0.52 o 
  -7   2   7       94.07       77.25      1.61 o 
  -6   2   7        1.18        3.12      0.43 o 
  -5   2   7       42.01       41.14      1.06 o 
  -4   2   7      340.41      350.47      7.39 o 
  -3   2   7      598.75      597.49     10.03 o 
  -2   2   7      277.58      277.80      4.84 o 
  -1   2   7       98.94      108.75      2.38 o 
   0   2   7       46.78       58.69      1.45 o 
   1   2   7      239.15      243.38      5.15 o 
   2   2   7       34.45       31.69      2.07 o 
   3   2   7       86.00       86.97      2.41 o 
   4   2   7      704.13      698.47     20.93 o 
   5   2   7       37.65       34.58      0.91 o 
   6   2   7       22.79       21.43      0.70 o 
   7   2   7        9.75       10.27      0.68 o 
   8   2   7       30.55       29.25      0.86 o 
  -9   3   7        0.17        0.50      0.31 o 
  -8   3   7        4.37        4.52      0.60 o 
  -7   3   7        9.31       13.19      0.41 o 
  -6   3   7        3.64        1.01      0.32 o 
  -5   3   7       37.19       32.02      1.00 o 
  -4   3   7       70.27       70.63      1.61 o 
  -3   3   7       33.08       27.91      0.59 o 
  -2   3   7      154.32      177.32      3.01 o 
  -1   3   7      296.49      311.50      9.48 o 
   0   3   7       77.12       80.95      1.98 o 
   1   3   7       59.60       67.70      1.91 o 
   2   3   7      114.98      109.53      3.41 o 
   3   3   7       14.06       14.53      0.46 o 
   4   3   7        3.35        2.56      0.43 o 
   5   3   7       73.73       57.25      1.91 o 
   6   3   7        0.05        0.75      0.43 o 
   7   3   7        0.03        0.23      0.37 o 
  -9   4   7        0.00        1.47      0.64 o 
  -8   4   7        0.25        1.22      0.62 o 
  -7   4   7       38.11       37.73      1.96 o 
  -6   4   7      618.45      619.80     23.09 o 
  -5   4   7        2.74        3.21      0.67 o 
  -4   4   7       80.14       80.37      2.47 o 
  -3   4   7       22.35       20.69      0.77 o 
  -2   4   7      536.96      544.41     10.70 o 
  -1   4   7        9.32       11.82      0.27 o 
   0   4   7      126.04      129.87      4.50 o 
   1   4   7       90.51       86.52      2.53 o 
   2   4   7      123.09      118.31      2.83 o 
   3   4   7      108.33       99.04      1.77 o 
   4   4   7      314.84      309.39     11.49 o 
   5   4   7      159.18      155.38      3.73 o 
   6   4   7       94.88       97.58      1.65 o 
   7   4   7        3.86        3.03      0.65 o 
  -8   5   7        5.32        6.68      0.73 o 
  -7   5   7       10.91        9.97      0.67 o 
  -6   5   7       56.55       65.66      2.41 o 
  -5   5   7       12.48        9.44      0.63 o 
  -4   5   7       54.28       58.45      1.92 o 
  -3   5   7        7.61        6.77      0.63 o 
  -2   5   7        7.44        6.04      0.58 o 
  -1   5   7       45.16       47.26      1.26 o 
   0   5   7       16.26       15.53      0.60 o 
   1   5   7      102.67      104.94      3.21 o 
   2   5   7        0.53        1.24      0.36 o 
   3   5   7       12.00       10.16      0.44 o 
   4   5   7      134.75      120.60      3.77 o 
   5   5   7       37.43       32.17      0.90 o 
   6   5   7       14.35       13.76      1.80 o 
  -7   6   7       14.06       14.00      0.92 o 
  -6   6   7       81.50       73.31      2.96 o 
  -5   6   7        1.90        3.16      0.79 o 
  -4   6   7        9.78       11.84      1.29 o 
  -3   6   7      112.51      108.09      4.37 o 
  -2   6   7      241.50      243.98     13.40 o 
  -1   6   7       37.61       42.11      1.67 o 
   0   6   7       85.89       80.98      2.62 o 
   1   6   7       22.63       21.78      1.64 o 
   2   6   7       12.55       12.26      0.85 o 
   3   6   7       14.29       13.32      0.95 o 
   4   6   7        0.01        0.40      0.43 o 
   5   6   7      431.13      434.12     27.91 o 
   6   6   7       11.13        8.21      1.18 o 
  -6   7   7       23.01       22.02      1.29 o 
  -5   7   7        9.61        9.90      0.47 o 
  -4   7   7        3.70        2.95      0.54 o 
  -3   7   7       59.74       57.23      3.01 o 
  -2   7   7        0.04        0.47      0.50 o 
  -1   7   7      159.87      153.37      9.56 o 
   0   7   7        1.00        1.10      0.40 o 
   1   7   7        0.17        0.35      0.21 o 
   2   7   7       35.34       36.82      1.21 o 
   3   7   7       40.07       40.23      1.55 o 
   4   7   7       48.09       44.48      2.77 o 
  -4   8   7        3.93        4.95      1.30 o 
  -3   8   7        9.91        7.87      1.09 o 
  -2   8   7       13.34       13.55      0.91 o 
  -1   8   7      414.15      396.81     21.87 o 
   0   8   7        1.42        0.78      0.48 o 
   1   8   7        1.73        1.20      0.56 o 
   2   8   7       10.70        9.12      0.90 o 
   3   8   7        0.28        0.78      0.79 o 
  -8   0   8      313.40      290.57      4.54 o 
  -6   0   8       80.80       87.11      2.13 o 
  -4   0   8     2251.90     2332.74     60.16 o 
  -2   0   8       35.76       42.09      3.99 o 
   0   0   8       68.79       71.48      1.88 o 
   2   0   8       46.84       41.44      3.06 o 
   4   0   8        3.36        3.66      0.76 o 
   6   0   8        0.39        0.42      0.76 o 
   8   0   8       38.30       31.60      1.21 o 
  -9   1   8        5.51        5.70      0.40 o 
  -8   1   8       54.39       48.65      1.23 o 
  -7   1   8       63.81       57.19      0.93 o 
  -6   1   8       15.13       15.74      0.40 o 
  -5   1   8       77.13       78.62      0.56 o 
  -4   1   8       20.22       17.99      0.23 o 
  -3   1   8        1.04        2.13      0.21 o 
  -2   1   8      238.41      252.08      2.63 o 
  -1   1   8      337.97      353.58      8.20 o 
   0   1   8        5.93       14.21      0.65 o 
   1   1   8       20.14       18.82      0.91 o 
   2   1   8        0.86        2.45      0.38 o 
   3   1   8        2.01        1.56      0.36 o 
   4   1   8        7.09        4.61      0.76 o 
   5   1   8       27.84       19.90      0.74 o 
   6   1   8       12.63        9.37      0.62 o 
   7   1   8       11.67       13.47      0.76 o 
   8   1   8        2.75        3.95      0.54 o 
  -9   2   8       18.13       21.56      0.93 o 
  -8   2   8       87.71       83.29      1.12 o 
  -7   2   8      117.83       96.20      1.30 o 
  -6   2   8      146.95      150.79      3.57 o 
  -5   2   8        3.55        3.20      0.30 o 
  -4   2   8        0.14        0.82      0.13 o 
  -3   2   8      366.42      358.96      6.96 o 
  -2   2   8       57.57       67.61      1.02 o 
  -1   2   8      119.40      135.69      3.82 o 
   0   2   8       49.25       49.67      1.44 o 
   1   2   8      121.16      112.86      2.61 o 
   2   2   8      463.92      431.11      8.96 o 
   3   2   8      244.59      224.31      3.98 o 
   4   2   8      596.82      598.62     14.28 o 
   5   2   8      131.15      130.68      2.84 o 
   6   2   8       10.54       11.48      0.61 o 
   7   2   8        6.71        8.48      0.64 o 
  -9   3   8        2.18        1.74      0.47 o 
  -8   3   8       33.13       34.55      0.89 o 
  -7   3   8        7.54        5.19      0.76 o 
  -6   3   8      159.58      146.94      3.92 o 
  -5   3   8       41.98       42.63      2.00 o 
  -4   3   8      100.54      101.32      3.00 o 
  -3   3   8       41.66       38.56      1.33 o 
  -2   3   8      205.09      224.46      5.10 o 
  -1   3   8       10.93        9.35      0.35 o 
   0   3   8       48.17       55.71      1.63 o 
   1   3   8        1.33        1.57      0.34 o 
   2   3   8      124.32      127.10      2.65 o 
   3   3   8        0.07        0.57      0.45 o 
   4   3   8       55.08       46.57      0.93 o 
   5   3   8       85.00       69.83      1.39 o 
   6   3   8        0.17        1.09      0.41 o 
   7   3   8        6.23        6.87      0.86 o 
  -8   4   8        0.24        0.45      0.58 o 
  -7   4   8        8.22        5.78      0.39 o 
  -6   4   8       31.80       39.20      0.86 o 
  -5   4   8       24.23       21.04      0.50 o 
  -4   4   8       62.86       64.23      1.82 o 
  -3   4   8      725.31      743.15     25.37 o 
  -2   4   8      147.41      146.01      3.90 o 
  -1   4   8       82.91       84.84      2.86 o 
   0   4   8        3.50        2.45      0.49 o 
   1   4   8       26.05       25.00      1.67 o 
   2   4   8      161.94      154.77      4.83 o 
   3   4   8       24.03       23.62      1.22 o 
   4   4   8      553.80      558.23     16.72 o 
   5   4   8        4.73        4.49      0.55 o 
   6   4   8        0.01        0.43      0.41 o 
   7   4   8       21.52       18.00      0.74 o 
  -8   5   8        6.48        5.60      0.72 o 
  -7   5   8       14.10       14.10      0.77 o 
  -6   5   8      128.10      114.70      3.81 o 
  -5   5   8       34.45       30.89      1.13 o 
  -4   5   8       12.61       11.66      0.63 o 
  -3   5   8      154.85      158.40      5.26 o 
  -2   5   8      422.12      446.20     13.66 o 
  -1   5   8        6.92        5.91      0.45 o 
   0   5   8       27.53       24.28      0.97 o 
   1   5   8        2.71        1.96      0.34 o 
   2   5   8       14.44       14.85      1.03 o 
   3   5   8       10.58        8.58      0.59 o 
   4   5   8      127.01      114.77      2.94 o 
   5   5   8        3.35        2.93      0.46 o 
   6   5   8       16.11       14.90      0.77 o 
  -7   6   8       69.29       60.28      1.80 o 
  -6   6   8       32.62       26.11      0.99 o 
  -5   6   8       10.87        9.13      0.51 o 
  -4   6   8        7.41        8.89      0.68 o 
  -3   6   8        1.75        0.79      0.38 o 
  -2   6   8      369.15      382.19     19.85 o 
  -1   6   8       92.27       97.24      3.55 o 
   0   6   8      110.34      113.14      3.44 o 
   1   6   8       65.81       63.10      3.24 o 
   2   6   8       58.61       60.00      4.89 o 
   3   6   8        0.36        0.38      0.29 o 
   4   6   8        3.18        3.20      0.55 o 
   5   6   8      424.66      471.16     22.91 o 
  -6   7   8        5.90        6.95      1.47 o 
  -5   7   8        6.59        4.66      0.98 o 
  -4   7   8       21.46       20.96      1.14 o 
  -3   7   8      128.93      131.14      7.68 o 
  -2   7   8       64.64       60.88      3.46 o 
  -1   7   8        0.45        0.92      0.38 o 
   0   7   8        2.32        2.69      0.46 o 
   1   7   8       15.23       12.09      0.94 o 
   2   7   8        8.77        7.84      0.77 o 
   3   7   8      140.20      143.94      5.80 o 
   4   7   8        5.06        3.68      0.75 o 
  -4   8   8       22.07       19.19      0.90 o 
  -3   8   8        1.88        0.64      0.45 o 
  -2   8   8        9.76        9.61      0.59 o 
  -1   8   8       25.88       28.68      1.06 o 
   0   8   8       50.06       47.28      4.42 o 
   1   8   8        1.05        0.81      0.46 o 
   2   8   8        0.82        0.83      0.41 o 
  -9   0   9       35.35       30.60      1.59 o 
  -7   0   9       68.24       70.78      1.42 o 
  -5   0   9       77.69       81.96      2.04 o 
  -3   0   9      286.09      287.50      7.59 o 
  -1   0   9       16.81       18.54      2.31 o 
   1   0   9       20.64       24.60      1.05 o 
   3   0   9     2617.61     2527.42    113.77 o 
   5   0   9       90.84       95.59      2.24 o 
   7   0   9        3.86        2.24      0.63 o 
  -9   1   9        5.24        4.11      0.73 o 
  -8   1   9       32.10       35.29      0.61 o 
  -7   1   9       21.83       17.62      0.40 o 
  -6   1   9        6.90        7.90      0.45 o 
  -5   1   9       88.88       85.26      0.95 o 
  -4   1   9       42.98       40.97      0.54 o 
  -3   1   9        5.36        4.77      0.26 o 
  -2   1   9        8.78        4.52      0.34 o 
  -1   1   9      148.99      186.50      5.35 o 
   0   1   9        3.46        3.56      0.19 o 
   1   1   9        2.24        3.00      0.36 o 
   2   1   9      100.88       97.03      3.55 o 
   3   1   9       47.04       47.20      1.03 o 
   4   1   9       12.02       10.69      0.52 o 
   5   1   9        0.15        1.23      0.27 o 
   6   1   9        6.17        6.81      0.81 o 
   7   1   9        1.58        2.36      0.42 o 
  -9   2   9       26.87       21.89      1.90 o 
  -8   2   9        6.72        4.48      0.63 o 
  -7   2   9       67.68       57.21      0.89 o 
  -6   2   9       90.80       91.75      2.53 o 
  -5   2   9      202.07      202.46      4.00 o 
  -4   2   9      199.28      205.99      2.99 o 
  -3   2   9      388.97      375.28      9.76 o 
  -2   2   9      241.73      258.54      5.05 o 
  -1   2   9       17.92       20.39      1.03 o 
   0   2   9       45.56       44.60      1.09 o 
   1   2   9        5.61        4.54      0.38 o 
   2   2   9     1718.46     1665.77     55.94 o 
   3   2   9     1063.87     1066.97     36.39 o 
   4   2   9       28.61       27.61      0.73 o 
   5   2   9       25.65       25.28      0.72 o 
   6   2   9        3.67        3.95      0.57 o 
   7   2   9       24.72       22.45      0.72 o 
  -9   3   9       78.93       79.47      2.17 o 
  -8   3   9        6.88        8.00      0.70 o 
  -7   3   9        2.10        0.55      0.23 o 
  -6   3   9        6.45        7.61      0.36 o 
  -5   3   9       54.20       58.70      1.35 o 
  -4   3   9       15.05       13.53      0.49 o 
  -3   3   9      301.50      322.00      8.58 o 
  -2   3   9      198.66      213.51      7.27 o 
  -1   3   9      107.34      102.77      4.04 o 
   0   3   9       14.50       15.40      0.78 o 
   1   3   9        0.03        0.19      0.36 o 
   2   3   9        4.06        5.72      0.67 o 
   3   3   9        5.14        3.86      0.39 o 
   4   3   9       34.13       28.13      1.83 o 
   5   3   9        0.13        0.21      0.34 o 
   6   3   9        7.39        7.60      0.63 o 
   7   3   9        1.68        1.19      0.38 o 
  -8   4   9        0.36        0.95      0.62 o 
  -7   4   9        1.14        0.19      0.43 o 
  -6   4   9       12.99       14.64      0.74 o 
  -5   4   9       73.94       71.10      1.67 o 
  -4   4   9       58.52       54.73      1.66 o 
  -3   4   9      305.73      314.75      7.43 o 
  -2   4   9      141.68      141.45      5.63 o 
  -1   4   9        2.00        1.30      0.19 o 
   0   4   9       72.86       70.69      3.54 o 
   1   4   9      202.02      191.43      6.52 o 
   2   4   9       14.52       14.27      0.89 o 
   3   4   9        8.53        8.15      0.44 o 
   4   4   9      840.33      905.94     30.45 o 
   5   4   9       11.23       10.41      0.81 o 
   6   4   9        3.41        3.41      0.49 o 
  -8   5   9        5.08        5.70      0.76 o 
  -7   5   9        0.03        0.84      0.60 o 
  -6   5   9        0.14        0.71      0.58 o 
  -5   5   9        2.59        2.41      0.86 o 
  -4   5   9       42.02       43.91      1.78 o 
  -3   5   9      273.12      294.86      7.54 o 
  -2   5   9        0.47        0.80      0.22 o 
  -1   5   9        1.06        1.26      0.25 o 
   0   5   9       10.45        8.36      0.43 o 
   1   5   9      142.92      140.04      5.24 o 
   2   5   9       12.05       12.07      0.89 o 
   3   5   9        8.45        8.23      0.69 o 
   4   5   9        9.98        8.16      0.52 o 
   5   5   9        2.08        2.07      0.37 o 
  -7   6   9      104.04      104.46      2.75 o 
  -6   6   9        2.03        2.68      0.73 o 
  -5   6   9       34.26       34.61      1.20 o 
  -4   6   9       37.11       31.39      1.51 o 
  -3   6   9       13.88       15.46      1.16 o 
  -2   6   9      448.25      464.95     24.39 o 
  -1   6   9      105.82      101.19      4.66 o 
   0   6   9        1.89        2.20      0.38 o 
   1   6   9       96.00       99.42      4.20 o 
   2   6   9        0.06        0.10      0.32 o 
   3   6   9       15.66       14.35      0.58 o 
   4   6   9       30.90       30.36      1.00 o 
   5   6   9       18.04       14.98      1.67 o 
  -5   7   9       21.52       21.93      2.31 o 
  -4   7   9       28.23       29.73      4.40 o 
  -3   7   9        0.89        0.56      0.43 o 
  -2   7   9      145.59      150.40     18.11 o 
  -1   7   9       11.29        9.74      0.92 o 
   0   7   9       57.76       57.64      2.88 o 
   1   7   9        6.62        5.42      0.52 o 
   2   7   9       15.87       16.37      1.68 o 
   3   7   9       14.89       11.79      1.30 o 
  -3   8   9        6.83        6.39      2.24 o 
  -2   8   9       87.93       64.73     19.42 o 
  -1   8   9      259.15      254.21     25.00 o 
   0   8   9       75.04       68.91      6.82 o 
   1   8   9       20.50       21.06      3.15 o 
  -8   0  10       62.21       50.19      1.50 o 
  -6   0  10       14.97       15.80      0.62 o 
  -4   0  10     1806.60     1871.88     63.11 o 
  -2   0  10      152.70      171.58      3.16 o 
   0   0  10        1.69        2.31      0.60 o 
   2   0  10     3274.19     3339.31     54.31 o 
   4   0  10      202.33      193.00      7.83 o 
   6   0  10       64.20       73.57      1.94 o 
  -9   1  10        4.03        3.20      0.52 o 
  -8   1  10       47.23       37.11      2.55 o 
  -7   1  10       25.28       22.52      0.61 o 
  -6   1  10        2.06        2.39      0.50 o 
  -5   1  10       83.49       82.86      1.67 o 
  -4   1  10       46.13       46.66      1.49 o 
  -3   1  10       32.26       27.70      0.55 o 
  -2   1  10       12.90        8.80      0.64 o 
  -1   1  10        2.07        2.60      0.26 o 
   0   1  10        9.18        4.96      0.30 o 
   1   1  10       67.67       62.67      1.24 o 
   2   1  10       92.97       92.62      2.05 o 
   3   1  10        0.02        0.15      0.19 o 
   4   1  10        9.55        7.44      0.52 o 
   5   1  10        6.20        6.71      0.67 o 
   6   1  10       24.44       32.50      0.86 o 
   7   1  10        1.30        2.33      0.45 o 
  -9   2  10       47.27       48.81      2.13 o 
  -8   2  10        0.01        0.32      0.26 o 
  -7   2  10       53.32       56.38      1.77 o 
  -6   2  10        0.78        0.15      0.26 o 
  -5   2  10      906.84      937.37      7.58 o 
  -4   2  10     1176.86     1215.39     11.52 o 
  -3   2  10      381.49      380.78      5.06 o 
  -2   2  10        3.03        2.71      0.34 o 
  -1   2  10       19.06       20.77      0.53 o 
   0   2  10       57.35       55.56      1.36 o 
   1   2  10       38.07       32.64      1.22 o 
   2   2  10      473.11      469.10     12.40 o 
   3   2  10      592.68      589.64     13.52 o 
   4   2  10        7.88        9.70      0.70 o 
   5   2  10        2.10        3.42      0.56 o 
   6   2  10        0.26        0.44      0.25 o 
  -8   3  10        2.64        3.59      0.57 o 
  -7   3  10       16.54       12.28      0.49 o 
  -6   3  10       51.66       49.64      1.63 o 
  -5   3  10        6.07        4.55      0.67 o 
  -4   3  10       24.27       21.86      0.58 o 
  -3   3  10        0.87        0.47      0.29 o 
  -2   3  10       92.68       96.36      4.51 o 
  -1   3  10       58.63       55.31      2.13 o 
   0   3  10        0.04        0.62      0.18 o 
   1   3  10       16.50       18.56      1.10 o 
   2   3  10       21.42       21.00      0.71 o 
   3   3  10        0.03       -0.38      0.38 o 
   4   3  10        4.18        6.27      0.53 o 
   5   3  10        4.30        4.69      0.59 o 
   6   3  10       22.15       19.63      1.08 o 
  -8   4  10        0.28       -0.40      0.40 o 
  -7   4  10       91.49       83.10      2.04 o 
  -6   4  10       43.92       42.94      3.25 o 
  -5   4  10        0.83        1.16      0.28 o 
  -4   4  10        1.96        2.21      0.34 o 
  -3   4  10      807.67      819.03     19.19 o 
  -2   4  10      106.19       99.76      4.24 o 
  -1   4  10        8.99       10.37      0.64 o 
   0   4  10       22.89       19.62      0.95 o 
   1   4  10      946.74      957.01     40.48 o 
   2   4  10        0.00        0.17      0.30 o 
   3   4  10        5.30        5.58      0.46 o 
   4   4  10       89.83       83.68      3.61 o 
   5   4  10        1.33        1.18      0.38 o 
   6   4  10        0.00        0.95      0.49 o 
  -7   5  10       32.80       37.40      1.41 o 
  -6   5  10        8.89        7.74      1.31 o 
  -5   5  10        2.71        1.68      0.47 o 
  -4   5  10        3.66        4.29      0.70 o 
  -3   5  10       10.47        9.95      0.46 o 
  -2   5  10       12.55       12.78      0.85 o 
  -1   5  10        1.32        1.74      0.32 o 
   0   5  10       17.72       17.02      0.60 o 
   1   5  10        7.67        9.13      0.44 o 
   2   5  10       58.33       53.90      2.26 o 
   3   5  10       22.88       21.08      1.70 o 
   4   5  10        7.44        6.50      0.48 o 
   5   5  10        1.93        1.70      0.49 o 
  -6   6  10       15.82       14.82      1.06 o 
  -5   6  10        0.00       -0.12      0.50 o 
  -4   6  10       70.22       61.00      3.57 o 
  -3   6  10       62.78       61.38      7.42 o 
  -2   6  10      122.39      118.84     13.88 o 
  -1   6  10        1.17        1.10      0.31 o 
   0   6  10       94.37       91.21      5.40 o 
   1   6  10      103.80       96.83      5.60 o 
   2   6  10       11.46       12.70      0.51 o 
   3   6  10       15.50       13.15      1.05 o 
   4   6  10      157.41      156.25      9.19 o 
  -5   7  10       70.65       69.85      2.28 o 
  -4   7  10       39.65       32.74      3.61 o 
  -3   7  10       47.84       45.20      4.95 o 
  -2   7  10       63.40       58.95      5.89 o 
  -1   7  10        5.55        5.87      0.71 o 
   0   7  10       16.09       14.45      3.06 o 
   1   7  10        0.04        0.50      0.22 o 
   2   7  10       17.87       16.67      1.03 o 
  -1   8  10       20.13       17.08      3.27 o 
  -9   0  11       13.81        8.37      0.90 o 
  -7   0  11       46.26       44.80      1.38 o 
  -5   0  11     2225.59     2332.18      9.43 o 
  -3   0  11       61.66       61.05      1.44 o 
  -1   0  11      173.11      171.07      9.42 o 
   1   0  11      200.98      196.28      2.54 o 
   3   0  11        2.44        5.08      1.37 o 
   5   0  11       12.68       12.08      1.53 o 
  -9   1  11        0.72        1.89      0.79 o 
  -8   1  11        5.33        6.00      1.73 o 
  -7   1  11        5.63        5.74      1.36 o 
  -6   1  11       16.47       14.63      0.41 o 
  -5   1  11       40.14       39.17      0.99 o 
  -4   1  11       26.46       26.36      1.28 o 
  -3   1  11        1.12        1.13      0.41 o 
  -2   1  11       85.76       88.85      2.42 o 
  -1   1  11        0.73        0.09      0.14 o 
   0   1  11        0.97        0.25      0.17 o 
   1   1  11        1.38        1.81      0.32 o 
   2   1  11        6.39        5.61      0.46 o 
   3   1  11       24.63       23.25      0.72 o 
   4   1  11       18.67       19.28      0.97 o 
   5   1  11       16.25       14.83      0.95 o 
   6   1  11        8.59        7.60      0.56 o 
  -9   2  11        0.84        0.01      0.77 o 
  -8   2  11       20.07       14.23      0.80 o 
  -7   2  11       36.65       33.90      1.45 o 
  -6   2  11        3.86        4.20      0.37 o 
  -5   2  11      301.16      305.99      5.11 o 
  -4   2  11      335.12      331.01      7.57 o 
  -3   2  11       39.69       39.53      1.46 o 
  -2   2  11        4.16        4.60      0.84 o 
  -1   2  11        0.27        0.25      0.28 o 
   0   2  11        3.33        2.51      0.21 o 
   1   2  11      403.41      411.29     15.92 o 
   2   2  11      108.50      102.61      2.32 o 
   3   2  11      451.33      446.16     15.25 o 
   4   2  11       40.18       41.52      1.15 o 
   5   2  11        4.78        5.56      0.74 o 
   6   2  11        0.41        0.09      0.33 o 
  -8   3  11       16.70       18.42      1.29 o 
  -7   3  11        0.62        1.11      0.40 o 
  -6   3  11        9.60       12.24      0.68 o 
  -5   3  11       64.37       65.62      1.36 o 
  -4   3  11       56.63       55.99      2.60 o 
  -3   3  11       27.84       23.36      2.23 o 
  -2   3  11        0.76        1.63      0.45 o 
  -1   3  11       21.10       18.25      1.12 o 
   0   3  11       74.44       59.74      2.79 o 
   1   3  11      344.80      328.29     16.07 o 
   2   3  11        8.53        7.66      0.96 o 
   3   3  11        5.83        6.36      0.56 o 
   4   3  11        3.13        2.44      0.45 o 
   5   3  11       12.68       14.84      1.10 o 
   6   3  11        4.89        5.52      0.65 o 
  -8   4  11       39.21       41.34      1.96 o 
  -7   4  11       28.08       28.35      1.00 o 
  -5   4  11       17.17       15.34      0.51 o 
  -4   4  11       93.80       89.29      3.44 o 
  -3   4  11      243.16      242.57      9.52 o 
  -2   4  11        0.58        0.82      0.28 o 
  -1   4  11        0.21        0.42      0.22 o 
   0   4  11       59.44       52.30      3.53 o 
   1   4  11      517.25      536.09     23.35 o 
   2   4  11      136.03      128.63      7.29 o 
   3   4  11       76.10       76.66      2.98 o 
   4   4  11       15.44       16.62      0.87 o 
   5   4  11        1.59        2.39      0.50 o 
  -7   5  11        1.41        0.60      0.51 o 
  -6   5  11       43.17       45.80      1.39 o 
  -5   5  11        1.85        2.89      0.55 o 
  -4   5  11       49.88       50.29      2.80 o 
  -3   5  11      151.33      161.66     11.02 o 
  -2   5  11        3.01        3.47      0.88 o 
  -1   5  11       58.04       61.54      3.39 o 
   0   5  11       61.82       61.29      3.93 o 
   1   5  11      163.77      150.62      7.48 o 
   2   5  11        0.72        0.69      0.39 o 
   3   5  11        3.69        4.92      0.49 o 
   4   5  11        1.86        2.53      0.97 o 
  -6   6  11       95.07       88.18      3.49 o 
  -5   6  11       28.05       27.95      2.35 o 
  -4   6  11       10.97       10.91      1.46 o 
  -3   6  11      140.22      129.61      7.38 o 
  -2   6  11       53.83       55.98      6.54 o 
  -1   6  11        0.07        0.77      0.35 o 
   0   6  11      415.70      441.26     15.56 o 
   1   6  11        0.01        0.45      0.27 o 
   2   6  11        7.97        6.85      0.50 o 
   3   6  11       85.62       86.98      4.05 o 
  -4   7  11       66.27       72.99      5.86 o 
  -3   7  11        4.41        3.81      1.07 o 
  -2   7  11        0.68        0.63      0.50 o 
  -1   7  11        0.09        0.28      0.32 o 
   0   7  11      141.13      137.63     13.35 o 
   1   7  11       33.81       32.02      4.23 o 
  -8   0  12      129.62      127.69      3.79 o 
  -6   0  12       96.93       92.97      3.53 o 
  -4   0  12      382.04      379.98      5.22 o 
  -2   0  12        3.62        3.44      0.83 o 
   0   0  12        2.53        2.85      1.90 o 
   2   0  12      965.43     1019.09     19.64 o 
   4   0  12       28.60       34.09      1.05 o 
   6   0  12      120.10      152.82      4.24 o 
  -8   1  12       20.07       19.62      0.93 o 
  -7   1  12       35.56       36.56      1.06 o 
  -6   1  12       17.72       17.12      0.75 o 
  -5   1  12       25.17       23.63      1.97 o 
  -4   1  12       26.34       25.52      1.16 o 
  -3   1  12       94.71       87.97      1.30 o 
  -2   1  12       66.98       71.91      2.02 o 
  -1   1  12        5.54        8.07      0.35 o 
   0   1  12       92.61       81.13      0.58 o 
   1   1  12       34.56       34.00      0.69 o 
   2   1  12       39.72       43.99      0.78 o 
   3   1  12        0.67        1.19      0.33 o 
   4   1  12        6.34        7.49      0.48 o 
   5   1  12       54.29       60.59      1.16 o 
   6   1  12       65.06       75.47      1.75 o 
  -8   2  12        2.60        0.66      0.28 o 
  -7   2  12        1.96        1.13      0.52 o 
  -6   2  12      253.52      255.47      2.87 o 
  -5   2  12       88.32       90.12      2.03 o 
  -4   2  12      415.02      423.53      5.45 o 
  -3   2  12       23.56       22.55      0.55 o 
  -2   2  12       22.39       20.09      2.11 o 
  -1   2  12        6.96        7.51      0.41 o 
   0   2  12      132.47      117.72      1.78 o 
   1   2  12      983.50     1024.24     11.61 o 
   2   2  12       89.20       89.71      3.73 o 
   3   2  12       29.10       27.84      0.66 o 
   4   2  12        4.68        4.65      0.61 o 
   5   2  12       91.95      106.28      2.33 o 
  -8   3  12       14.71       16.09      1.61 o 
  -7   3  12       20.40       25.18      1.60 o 
  -6   3  12        0.08        0.41      0.24 o 
  -5   3  12        2.33        2.77      0.52 o 
  -4   3  12       33.65       31.33      0.99 o 
  -3   3  12        1.06        1.55      0.44 o 
  -2   3  12        1.90        3.45      0.48 o 
  -1   3  12       37.29       41.11      0.93 o 
   0   3  12       63.02       49.97      2.43 o 
   1   3  12       10.34       11.41      0.87 o 
   2   3  12       17.26       16.12      0.77 o 
   3   3  12        7.09        7.29      0.59 o 
   4   3  12       26.99       28.96      1.33 o 
   5   3  12       16.59       20.17      0.78 o 
  -7   4  12       62.08       51.92      3.21 o 
  -6   4  12      400.12      402.31      6.23 o 
  -5   4  12      193.32      190.86     15.29 o 
  -4   4  12       63.10       63.79      0.84 o 
  -3   4  12       19.23       21.22      1.22 o 
  -2   4  12        0.72        0.69      0.25 o 
  -1   4  12        2.36        2.75      0.36 o 
   0   4  12       50.28       49.77      1.82 o 
   1   4  12      144.67      128.05      5.14 o 
   2   4  12       21.87       19.26      0.76 o 
   3   4  12      168.31      170.93      5.67 o 
   4   4  12        6.16        5.40      0.78 o 
  -6   5  12      119.36      133.75      3.92 o 
  -5   5  12       10.21       11.85      0.70 o 
  -4   5  12        3.52        4.32      1.01 o 
  -3   5  12        1.10        0.63      0.31 o 
  -2   5  12       33.40       34.95      2.76 o 
  -1   5  12        0.03        0.34      0.36 o 
   0   5  12      181.39      182.14      6.23 o 
   1   5  12       37.43       33.58      1.68 o 
   2   5  12        6.42        5.02      0.73 o 
   3   5  12        0.77        0.68      0.19 o 
   4   5  12       18.42       20.08      0.72 o 
  -5   6  12        6.49        7.17      2.48 o 
  -4   6  12       27.92       28.70      1.11 o 
  -3   6  12       18.25       20.87      1.95 o 
  -2   6  12        9.95       12.03      2.26 o 
  -1   6  12        0.88        0.92      0.43 o 
   0   6  12      307.51      320.24     18.96 o 
   1   6  12       49.18       50.19      2.03 o 
   2   6  12        3.04        2.45      0.50 o 
  -3   7  12        7.78        8.83      1.35 o 
  -2   7  12       22.84       26.56      3.19 o 
  -1   7  12        2.59        3.14      1.49 o 
   0   7  12       11.51        8.83      1.97 o 
  -7   0  13        0.21       -0.27      0.66 o 
  -5   0  13      874.28      878.43      4.02 o 
  -3   0  13        2.40        0.78      0.80 o 
  -1   0  13      229.07      196.05      3.87 o 
   1   0  13       78.77       81.90      1.46 o 
   3   0  13        9.10        9.35      0.83 o 
   5   0  13      144.34      153.11      3.81 o 
  -8   1  13        4.96        2.85      0.76 o 
  -7   1  13       14.73       20.91      0.83 o 
  -6   1  13       44.39       46.50      1.09 o 
  -5   1  13        0.14        0.61      0.27 o 
  -4   1  13       32.79       31.26      1.42 o 
  -3   1  13       61.86       62.49      1.23 o 
  -2   1  13       38.37       33.59      2.18 o 
  -1   1  13      278.05      246.24      6.65 o 
   0   1  13       75.65       66.49      4.88 o 
   1   1  13       44.58       44.51      0.82 o 
   2   1  13        2.26        1.99      0.33 o 
   3   1  13       92.69       96.44      1.22 o 
   4   1  13       10.61        9.88      0.66 o 
   5   1  13       40.92       45.00      1.47 o 
  -8   2  13       54.08       48.35      2.06 o 
  -7   2  13       11.67       11.79      0.76 o 
  -6   2  13      631.46      644.11      8.33 o 
  -5   2  13      297.23      293.23      3.43 o 
  -4   2  13       24.35       24.12      2.41 o 
  -3   2  13       11.54       12.27      1.42 o 
  -2   2  13       63.61       61.81      1.83 o 
  -1   2  13       51.64       46.33      1.27 o 
   0   2  13        8.87       13.48      0.48 o 
   1   2  13       11.69       11.39      0.53 o 
   2   2  13       76.78       74.24      2.01 o 
   3   2  13      108.63      116.19      2.56 o 
   4   2  13        1.35        1.26      0.39 o 
   5   2  13       23.76       30.38      1.09 o 
  -7   3  13       87.36      102.58      4.42 o 
  -6   3  13        3.56        4.78      0.79 o 
  -5   3  13       16.78       15.70      0.96 o 
  -4   3  13       29.10       27.39      0.81 o 
  -3   3  13        9.02        9.49      0.39 o 
  -2   3  13       90.74       91.36      2.26 o 
  -1   3  13        1.23        0.35      0.26 o 
   0   3  13       38.37       29.18      0.81 o 
   1   3  13       15.56       13.54      0.73 o 
   2   3  13       11.93       12.03      0.63 o 
   3   3  13        1.04        1.17      0.62 o 
   4   3  13       26.66       23.76      1.22 o 
  -7   4  13       26.77       27.20      1.72 o 
  -6   4  13       76.59       78.68      3.61 o 
  -5   4  13        6.35        6.63      2.53 o 
  -4   4  13       59.58       59.20      2.59 o 
  -3   4  13        0.20        0.18      0.29 o 
  -2   4  13       16.79       17.04      0.65 o 
  -1   4  13       17.46       17.69      0.85 o 
   0   4  13      542.00      577.07     16.29 o 
   1   4  13        4.31        5.57      0.62 o 
   2   4  13       89.28       92.83      2.14 o 
   3   4  13       19.28       22.24      0.85 o 
   4   4  13      134.25      147.83      3.83 o 
  -6   5  13        3.76        6.52      2.39 o 
  -5   5  13       38.02       36.72      2.26 o 
  -4   5  13       29.22       27.34      0.96 o 
  -3   5  13        1.39        1.85      0.67 o 
  -2   5  13        6.36        6.78      0.62 o 
  -1   5  13       30.05       26.99      1.56 o 
   0   5  13        6.66        7.53      0.68 o 
   1   5  13       75.86       71.18      3.47 o 
   2   5  13        0.67        1.06      0.47 o 
   3   5  13        0.30        0.84      0.52 o 
  -4   6  13        8.79        8.14      0.90 o 
  -3   6  13        6.11        6.14      1.19 o 
  -2   6  13       49.15       52.67      6.72 o 
  -1   6  13       52.94       47.80      5.51 o 
   0   6  13      137.98      133.79      6.57 o 
   1   6  13        3.31        2.98      0.41 o 
  -8   0  14        0.57        0.38      0.91 o 
  -6   0  14      114.09      106.49      3.48 o 
  -4   0  14       12.28       16.40      1.09 o 
  -2   0  14      115.58      113.51      2.91 o 
   0   0  14      352.12      346.37      8.97 o 
   2   0  14      303.90      312.58      6.75 o 
   4   0  14       42.96       45.63      2.02 o 
  -7   1  14        0.07        0.83      0.71 o 
  -6   1  14        0.40       -0.10      0.47 o 
  -5   1  14       15.69       12.10      1.35 o 
  -4   1  14       29.62       30.42      2.63 o 
  -3   1  14        2.82        2.07      0.55 o 
  -2   1  14       36.87       25.54      0.85 o 
  -1   1  14       12.06        8.59      0.70 o 
   0   1  14        1.36        0.45      0.31 o 
   1   1  14        2.44        2.40      0.47 o 
   2   1  14       97.18      104.69      2.58 o 
   3   1  14       57.95       63.60      1.69 o 
   4   1  14        3.54        4.70      0.62 o 
  -7   2  14       15.37       12.77      2.00 o 
  -6   2  14       14.26       14.67      0.98 o 
  -5   2  14        3.56        4.82      0.59 o 
  -4   2  14       19.19       19.93      1.70 o 
  -3   2  14        9.26        9.51      0.70 o 
  -2   2  14       49.78       44.33      1.33 o 
  -1   2  14       35.49       35.64      2.98 o 
   0   2  14        0.36        1.50      0.31 o 
   1   2  14       59.47       59.46      2.55 o 
   2   2  14        4.28        4.76      0.63 o 
   3   2  14        1.33        1.32      0.38 o 
   4   2  14       14.94       15.31      1.30 o 
  -7   3  14       66.28       75.95      3.01 o 
  -6   3  14       69.46       73.60      4.61 o 
  -5   3  14        0.45        0.48      0.41 o 
  -4   3  14       61.64       58.49      2.13 o 
  -3   3  14       38.34       42.54      1.20 o 
  -2   3  14       20.19       21.18      1.00 o 
  -1   3  14       60.67       54.63      2.78 o 
   0   3  14      214.35      217.23      8.24 o 
   1   3  14        1.36        1.42      0.81 o 
   2   3  14       23.57       26.97      0.79 o 
   3   3  14       50.68       51.60      2.97 o 
  -6   4  14       36.49       33.55      1.82 o 
  -5   4  14       20.75       21.67      2.27 o 
  -4   4  14        4.02        3.41      0.51 o 
  -3   4  14      182.53      187.55      4.67 o 
  -2   4  14        0.50        0.65      0.38 o 
  -1   4  14       18.75       21.31      0.71 o 
   0   4  14       26.44       28.02      0.98 o 
   1   4  14        0.03        0.74      0.39 o 
   2   4  14        0.10        0.16      0.39 o 
   3   4  14       46.40       46.24      1.24 o 
  -5   5  14        5.94        4.87      0.96 o 
  -4   5  14        5.47        8.30      1.18 o 
  -3   5  14       13.82       11.28      0.65 o 
  -2   5  14       21.93       24.89      1.62 o 
  -1   5  14       28.45       26.50      1.25 o 
   0   5  14      128.73      123.16      3.24 o 
   1   5  14        3.13        2.37      0.53 o 
   2   5  14        4.34        4.62      0.65 o 
  -3   6  14       54.07       54.02      4.26 o 
  -2   6  14       19.47       20.31      3.94 o 
  -1   6  14       74.71       69.04      5.02 o 
  -7   0  15      206.02      204.87      6.93 o 
  -5   0  15       31.95       31.01      1.60 o 
  -3   0  15       21.82       20.07      1.23 o 
  -1   0  15        0.09        4.37      1.44 o 
   3   0  15        3.92        4.76      0.90 o 
  -7   1  15       28.67       33.15      1.43 o 
  -6   1  15        0.25       -0.18      0.82 o 
  -5   1  15        1.28        1.71      0.75 o 
  -4   1  15       68.71       71.84      1.48 o 
  -3   1  15       13.12       10.94      0.69 o 
  -2   1  15       32.33       31.72      0.99 o 
  -1   1  15      116.60      103.68      1.61 o 
   0   1  15       12.54       14.67      1.20 o 
   1   1  15       13.98       16.45      0.95 o 
   2   1  15       16.75       17.73      1.30 o 
   3   1  15       58.05       62.14      2.08 o 
  -7   2  15        5.92        5.18      1.45 o 
  -6   2  15       52.76       56.73      2.00 o 
  -5   2  15        2.73        2.46      1.24 o 
  -4   2  15       28.45       29.23      1.05 o 
  -3   2  15        6.49        5.90      0.80 o 
  -2   2  15       48.79       42.17      1.94 o 
  -1   2  15      214.93      214.42      3.45 o 
   0   2  15        2.69        1.14      0.63 o 
   1   2  15       56.10       59.92      4.61 o 
   2   2  15       67.30       77.87      1.94 o 
   3   2  15       29.03       32.12      1.37 o 
  -6   3  15        1.60        1.46      0.93 o 
  -5   3  15       40.56       38.63      1.38 o 
  -4   3  15       13.36       14.03      0.88 o 
  -3   3  15      100.19      104.97      2.46 o 
  -2   3  15       87.25       80.31      1.99 o 
  -1   3  15       29.52       28.04      2.89 o 
   0   3  15        0.21        0.19      1.09 o 
   1   3  15       32.67       33.96      1.15 o 
   2   3  15        1.33        1.82      0.45 o 
   3   3  15       34.74       36.51      1.16 o 
  -5   4  15        3.49        3.92      1.10 o 
  -4   4  15       18.10       17.05      1.57 o 
  -3   4  15        1.48        0.70      0.55 o 
  -2   4  15        8.52        6.00      0.98 o 
  -1   4  15       41.32       40.73      1.25 o 
   0   4  15        0.04        0.19      0.44 o 
   1   4  15        0.96        0.86      0.34 o 
   2   4  15       51.41       53.59      1.27 o 
  -4   5  15        0.01        0.00      0.75 o 
  -3   5  15      128.96      135.85      4.90 o 
  -2   5  15       22.16       21.54      1.35 o 
  -1   5  15       17.20       18.88      0.89 o 
   0   5  15       72.94       71.72      1.60 o 
  -6   0  16        7.36        5.34      0.83 o 
  -4   0  16        7.92        7.50      0.93 o 
  -2   0  16      378.66      373.93     11.10 o 
   0   0  16        5.61        3.98      1.05 o 
   2   0  16        4.59        5.67      1.23 o 
  -6   1  16        5.19        4.69      1.43 o 
  -5   1  16       49.23       50.91      1.69 o 
  -4   1  16       40.92       52.20      1.48 o 
  -3   1  16        9.90        6.16      0.73 o 
  -2   1  16      175.84      165.82      3.72 o 
  -1   1  16       27.13       25.54      1.05 o 
   0   1  16        0.39        0.90      0.81 o 
   1   1  16       10.03       10.48      2.45 o 
   2   1  16      208.44      243.42      9.78 o 
  -6   2  16       12.18       10.47      1.36 o 
  -5   2  16       10.27        6.78      1.06 o 
  -4   2  16       85.56       87.94      2.06 o 
  -3   2  16       79.55       81.17      1.91 o 
  -2   2  16       15.24       13.44      0.76 o 
  -1   2  16       24.56       28.42      1.10 o 
   0   2  16       11.18       12.54      0.97 o 
   1   2  16       92.27       95.57      2.96 o 
   2   2  16       51.55       54.50      1.69 o 
  -5   3  16        0.07        0.75      0.52 o 
  -4   3  16       17.44       17.07      0.90 o 
  -3   3  16        7.50        4.61      0.74 o 
  -2   3  16        0.84        1.06      0.64 o 
  -1   3  16       30.71       25.89      1.17 o 
   0   3  16       45.69       47.71      3.33 o 
   1   3  16       78.29       82.44      2.33 o 
  -4   4  16       21.64       20.43      1.20 o 
  -3   4  16      103.81      102.79      2.65 o 
  -2   4  16        2.89        2.75      1.06 o 
  -1   4  16       42.77       41.68      4.63 o 
   0   4  16        8.04        9.07      0.97 o 
  -5   0  17      108.61      119.43      4.30 o 
  -3   0  17        7.44        7.77      0.82 o 
  -1   0  17       82.02       97.66      4.39 o 
   1   0  17      161.48      186.64      6.45 o 
  -5   1  17      136.02      147.04      3.62 o 
  -4   1  17       22.78       27.34      1.14 o 
  -3   1  17        0.86        1.11      0.59 o 
  -2   1  17        0.47        0.69      0.65 o 
  -1   1  17        8.00        9.43      0.73 o 
   0   1  17       10.32       11.66      1.76 o 
   1   1  17       53.29       57.14      3.33 o 
  -4   2  17        0.17        0.28      0.41 o 
  -3   2  17       52.44       50.17      1.59 o 
  -2   2  17      104.56      112.73      3.42 o 
  -1   2  17       44.69       51.34      1.79 o 
   0   2  17       54.48       63.26      1.88 o 
  -3   3  17       52.62       54.43      1.66 o 
  -2   3  17        1.25        2.26      0.75 o 
  -1   3  17       17.52       14.57      1.23 o 
  -2   0  18      164.34      190.37      6.54 o 
  -3   1  18       12.52       14.16      1.65 o 
  -2   1  18        8.52        8.31      1.74 o 
  -1   1  18       20.29       21.48      1.02 o 
                                                 
